# Supplementary material for: 4-{[4-(Di­methyl­amino)­benzyl­idene]amino}­benzene­sulfonamide
Source: Acta Crystallogr Sect E Struct Rep Online. 2014 May 31;70(Pt 6):o726–7. doi: 10.1107/S1600536814012136 (PMC4051049; doi:10.1107/S1600536814012136)
Supplement: Supplementary file 1 [file e-70-0o726-sup1.cif]

##############################################################################
#                                                                            #
# This CIF contains the data in a paper accepted for publication in          #
# Acta Crystallographica Section E. It conforms to the requirements of       #
# Notes for Authors for Acta Crystallographica Section E, and has been       #
# peer reviewed under the auspices of the IUCr Commission on Journals.       #
#                                                                            #
# Full details of the Crystallographic Information File format               #
# are given in the paper "The Crystallographic Information File (CIF):       #
# a New Standard Archive File for Crystallography" by S. R. Hall, F. H.      #
# Allen and I. D. Brown [Acta Cryst. (1991), A47, 655-685].                  #
#                                                                            #
# The current version of the core CIF dictionary is obtainable from          #
# ftp://ftp.iucr.org/pub/cif_core.dic.                                       #
#                                                                            #
# Software is freely available for graphical display of the structure(s)     #
# in this CIF. For information consult the CIF software page                 #
# http://www.iucr.org/resources/cif/software.                                #
#                                                                            #
# This file may be used for bona fide research purposes within the           #
# scientific community so long as proper attribution is given to the journal # 
# article from which it was obtained.                                        #
#                                                                            #
##############################################################################
data_I
_database_code_depnum_ccdc_archive 'CCDC 1005250'
_audit_creation_method     SHELXL-97
_chemical_name_systematic
;
4-{[4-(Dimethylamino)benzylidene]amino}benzenesulfonamide
;
_chemical_name_common     ?
_chemical_formula_moiety     'C15 H17 N3 O2 S'
_chemical_formula_sum     'C15 H17 N3 O2 S'
_chemical_formula_iupac     'C15 H17 N3 O2 S'
_chemical_formula_weight     303.38
_chemical_melting_point     ?
_symmetry_cell_setting     monoclinic
_symmetry_space_group_name_H-M     'P 21/c'
_symmetry_space_group_name_Hall     '-P 2ybc'
loop_
    _symmetry_equiv_pos_as_xyz
    'x, y, z'
    '-x, y+1/2, -z+1/2'
    '-x, -y, -z'
    'x, -y-1/2, z-1/2'
_cell_length_a     16.8982(5)
_cell_length_b     9.0273(3)
_cell_length_c     9.8405(3)
_cell_angle_alpha     90.00
_cell_angle_beta     101.552(3)
_cell_angle_gamma     90.00
_cell_volume     1470.71(8)
_cell_formula_units_Z     4
_cell_measurement_reflns_used     9899
_cell_measurement_theta_min     2.26
_cell_measurement_theta_max     28.29
_cell_measurement_temperature     296(2)
_exptl_crystal_description     prism
_exptl_crystal_colour     yellow
_exptl_crystal_size_max     0.35
_exptl_crystal_size_mid     0.22
_exptl_crystal_size_min     0.15
_exptl_crystal_density_diffrn     1.370
_exptl_crystal_density_meas     ?
_exptl_crystal_density_method     'not measured'
_exptl_crystal_F_000     640
_exptl_absorpt_coefficient_mu     0.228
_exptl_absorpt_correction_type     multi-scan
_exptl_absorpt_process_details     '(<i>SADABS</i>; Bruker, 2012)'
_exptl_absorpt_correction_T_min     0.9244
_exptl_absorpt_correction_T_max     0.9866
_exptl_special_details     ?
_diffrn_ambient_temperature     296(2)
_diffrn_radiation_type     MoK\a
_diffrn_radiation_wavelength     0.71073
_diffrn_radiation_source     'fine-focus sealed tube'
_diffrn_radiation_monochromator     graphite
_diffrn_measurement_device_type     'Bruker SMART BREEZE CCD'
_diffrn_measurement_method     '\f and \w scans'
_diffrn_detector_area_resol_mean     ?
_diffrn_reflns_number     19398
_diffrn_reflns_av_R_equivalents     0.0250
_diffrn_reflns_av_sigmaI/netI     0.0164
_diffrn_reflns_theta_min     1.23
_diffrn_reflns_theta_max     28.30
_diffrn_reflns_theta_full     28.30
_diffrn_measured_fraction_theta_max     0.999
_diffrn_measured_fraction_theta_full     0.999
_diffrn_reflns_limit_h_min     -22
_diffrn_reflns_limit_h_max     22
_diffrn_reflns_limit_k_min     -7
_diffrn_reflns_limit_k_max     12
_diffrn_reflns_limit_l_min     -11
_diffrn_reflns_limit_l_max     13
_diffrn_standards_number     ?
_diffrn_standards_interval_count     ?
_diffrn_standards_interval_time     ?
_diffrn_standards_decay_%     ?
_refine_special_details
;
 Refinement of F^2^ against ALL reflections.  The weighted R-factor wR and
 goodness of fit S are based on F^2^, conventional R-factors R are based
 on F, with F set to zero for negative F^2^. The threshold expression of
 F^2^ > 2sigma(F^2^) is used only for calculating R-factors(gt) etc. and is
 not relevant to the choice of reflections for refinement.  R-factors based
 on F^2^ are statistically about twice as large as those based on F, and R-
 factors based on ALL data will be even larger.
;
_reflns_number_total     3644
_reflns_number_gt     3133
_reflns_threshold_expression     I>2\s(I)
_refine_ls_structure_factor_coef     Fsqd
_refine_ls_matrix_type     full
_refine_ls_R_factor_all     0.0474
_refine_ls_R_factor_gt     0.0401
_refine_ls_wR_factor_gt     0.1087
_refine_ls_wR_factor_ref     0.1163
_refine_ls_goodness_of_fit_ref     1.079
_refine_ls_restrained_S_all     1.079
_refine_ls_number_reflns     3644
_refine_ls_number_parameters     204
_refine_ls_number_restraints     0
_refine_ls_hydrogen_treatment     mixed
_refine_ls_weighting_scheme     calc
_refine_ls_weighting_details
         'calc w=1/[\s^2^(Fo^2^)+(0.0572P)^2^+0.4850P] where P=(Fo^2^+2Fc^2^)/3'
_atom_sites_solution_hydrogens     geom
_atom_sites_solution_primary     direct
_atom_sites_solution_secondary     difmap
_refine_ls_shift/su_max     0.001
_refine_ls_shift/su_mean     0.000
_refine_diff_density_max     0.369
_refine_diff_density_min     -0.287
_refine_ls_extinction_method     none
_refine_ls_extinction_coef     ?
loop_
    _atom_type_symbol
    _atom_type_description
    _atom_type_scat_dispersion_real
    _atom_type_scat_dispersion_imag
    _atom_type_scat_source
    'C' 'C' 0.0033 0.0016
                         'International Tables Vol C Tables 4.2.6.8 and 6.1.1.4'
    'H' 'H' 0.0000 0.0000
                         'International Tables Vol C Tables 4.2.6.8 and 6.1.1.4'
    'N' 'N' 0.0061 0.0033
                         'International Tables Vol C Tables 4.2.6.8 and 6.1.1.4'
    'O' 'O' 0.0106 0.0060
                         'International Tables Vol C Tables 4.2.6.8 and 6.1.1.4'
    'S' 'S' 0.1246 0.1234
                         'International Tables Vol C Tables 4.2.6.8 and 6.1.1.4'
_computing_data_collection     '<i>APEX2</i> (Bruker, 2012)'
_computing_cell_refinement     '<i>SAINT</i> (Bruker, 2012)'
_computing_data_reduction     '<i>SAINT</i> (Bruker, 2012)'
_computing_structure_solution     '<i>SHELXS97</i> (Sheldrick, 2008)'
_computing_structure_refinement     '<i>SHELXL97</i> (Sheldrick, 2008)'
_computing_molecular_graphics     '<i>ORTEP-3 for Windows</i> (Farrugia, 2012)'
_computing_publication_material
                                'WinGX (Farrugia, 2012) and PLATON (Spek, 2009)'
loop_
    _atom_site_type_symbol
    _atom_site_label
    _atom_site_fract_x
    _atom_site_fract_y
    _atom_site_fract_z
    _atom_site_U_iso_or_equiv
    _atom_site_adp_type
    _atom_site_calc_flag
    _atom_site_refinement_flags
    _atom_site_occupancy
    _atom_site_symmetry_multiplicity
    _atom_site_disorder_assembly
    _atom_site_disorder_group
    S S1 0.329465(19) 0.28756(4) 0.08578(4) 0.03754(13) Uani d . 1 1 . .
    O O1 0.30989(7) 0.13297(14) 0.08516(15) 0.0608(4) Uani d . 1 1 . .
    O O2 0.31107(7) 0.37779(18) 0.19404(13) 0.0613(4) Uani d . 1 1 . .
    N N1 1.05511(8) 0.16049(17) 0.10070(15) 0.0479(3) Uani d . 1 1 . .
    N N2 0.68218(7) 0.32679(14) 0.09636(13) 0.0364(3) Uani d . 1 1 . .
    N N3 0.28201(7) 0.35422(17) -0.05859(14) 0.0385(3) Uani d . 1 1 . .
    H H31 0.2899(12) 0.441(3) -0.069(2) 0.058(6) Uiso d . 1 1 . .
    H H32 0.2864(13) 0.300(2) -0.125(2) 0.059(6) Uiso d . 1 1 . .
    C C1 1.10626(9) 0.0462(2) 0.17517(18) 0.0516(4) Uani d . 1 1 . .
    H H1A 1.1559 0.0414 0.1419 0.077 Uiso calc R 1 1 . .
    H H1B 1.0791 -0.0476 0.1606 0.077 Uiso calc R 1 1 . .
    H H1C 1.1178 0.0690 0.2724 0.077 Uiso calc R 1 1 . .
    C C2 1.09209(11) 0.2638(2) 0.0203(2) 0.0611(5) Uani d . 1 1 . .
    H H2A 1.1451 0.2294 0.0148 0.092 Uiso calc R 1 1 . .
    H H2B 1.0961 0.3593 0.0640 0.092 Uiso calc R 1 1 . .
    H H2C 1.0597 0.2714 -0.0715 0.092 Uiso calc R 1 1 . .
    C C3 0.97582(8) 0.17399(17) 0.10927(15) 0.0350(3) Uani d . 1 1 . .
    C C4 0.92808(9) 0.29053(16) 0.04153(18) 0.0410(3) Uani d . 1 1 . .
    H H4 0.9514 0.3603 -0.0079 0.049 Uiso calc R 1 1 . .
    C C5 0.84765(9) 0.30314(16) 0.04715(17) 0.0394(3) Uani d . 1 1 . .
    H H5 0.8178 0.3817 0.0021 0.047 Uiso calc R 1 1 . .
    C C6 0.81000(8) 0.20063(16) 0.11890(15) 0.0347(3) Uani d . 1 1 . .
    C C7 0.85645(9) 0.08345(18) 0.18336(16) 0.0405(3) Uani d . 1 1 . .
    H H7 0.8321 0.0119 0.2292 0.049 Uiso calc R 1 1 . .
    C C8 0.93761(9) 0.07021(18) 0.18125(15) 0.0405(3) Uani d . 1 1 . .
    H H8 0.9672 -0.0079 0.2277 0.049 Uiso calc R 1 1 . .
    C C9 0.72524(8) 0.21083(16) 0.12705(16) 0.0363(3) Uani d . 1 1 . .
    H H9 0.7038(10) 0.128(2) 0.1561(17) 0.041(4) Uiso d . 1 1 . .
    C C10 0.59860(8) 0.31581(15) 0.09662(14) 0.0321(3) Uani d . 1 1 . .
    C C11 0.55164(9) 0.20677(16) 0.01965(17) 0.0408(3) Uani d . 1 1 . .
    H H11 0.5755 0.1385 -0.0305 0.049 Uiso calc R 1 1 . .
    C C12 0.46948(9) 0.19932(17) 0.01722(18) 0.0416(3) Uani d . 1 1 . .
    H H12 0.4382 0.1260 -0.0340 0.050 Uiso calc R 1 1 . .
    C C13 0.43431(8) 0.30106(15) 0.09101(14) 0.0321(3) Uani d . 1 1 . .
    C C14 0.47978(8) 0.41333(17) 0.16501(15) 0.0363(3) Uani d . 1 1 . .
    H H14 0.4554 0.4829 0.2129 0.044 Uiso calc R 1 1 . .
    C C15 0.56207(8) 0.42089(17) 0.16691(15) 0.0372(3) Uani d . 1 1 . .
    H H15 0.5928 0.4965 0.2154 0.045 Uiso calc R 1 1 . .
loop_
    _atom_site_aniso_label
    _atom_site_aniso_U_11
    _atom_site_aniso_U_22
    _atom_site_aniso_U_33
    _atom_site_aniso_U_12
    _atom_site_aniso_U_13
    _atom_site_aniso_U_23
    S1 0.02420(17) 0.0491(2) 0.0407(2) 0.00001(13) 0.00964(14) 0.00972(15)
    O1 0.0358(6) 0.0526(7) 0.0930(10) -0.0060(5) 0.0103(6) 0.0303(7)
    O2 0.0387(6) 0.1018(11) 0.0477(7) 0.0046(7) 0.0191(5) -0.0089(7)
    N1 0.0281(6) 0.0592(8) 0.0583(8) 0.0037(6) 0.0131(6) 0.0048(7)
    N2 0.0254(5) 0.0400(6) 0.0449(7) -0.0016(5) 0.0095(5) 0.0025(5)
    N3 0.0281(6) 0.0441(7) 0.0425(7) 0.0011(5) 0.0055(5) 0.0067(6)
    C1 0.0308(7) 0.0734(12) 0.0487(9) 0.0107(7) 0.0030(6) -0.0042(8)
    C2 0.0372(8) 0.0600(11) 0.0927(15) -0.0065(8) 0.0292(9) 0.0010(10)
    C3 0.0274(6) 0.0421(7) 0.0356(7) -0.0013(5) 0.0069(5) -0.0062(6)
    C4 0.0335(7) 0.0382(8) 0.0544(9) -0.0018(6) 0.0164(6) 0.0037(6)
    C5 0.0324(7) 0.0362(7) 0.0508(9) 0.0038(5) 0.0116(6) 0.0060(6)
    C6 0.0259(6) 0.0396(7) 0.0390(7) -0.0001(5) 0.0073(5) -0.0001(6)
    C7 0.0330(7) 0.0456(8) 0.0444(8) 0.0016(6) 0.0116(6) 0.0103(6)
    C8 0.0322(7) 0.0481(8) 0.0410(8) 0.0073(6) 0.0068(6) 0.0073(6)
    C9 0.0281(6) 0.0391(8) 0.0426(8) -0.0020(5) 0.0092(6) 0.0047(6)
    C10 0.0245(6) 0.0363(7) 0.0357(7) -0.0003(5) 0.0066(5) 0.0051(5)
    C11 0.0306(7) 0.0387(8) 0.0541(9) 0.0017(5) 0.0110(6) -0.0104(6)
    C12 0.0307(7) 0.0386(8) 0.0543(9) -0.0042(5) 0.0055(6) -0.0099(6)
    C13 0.0241(6) 0.0385(7) 0.0340(7) 0.0007(5) 0.0067(5) 0.0051(5)
    C14 0.0319(7) 0.0419(7) 0.0368(7) 0.0011(6) 0.0111(5) -0.0053(6)
    C15 0.0309(6) 0.0419(8) 0.0385(7) -0.0056(6) 0.0068(5) -0.0073(6)
_geom_special_details
;
 All esds (except the esd in the dihedral angle between two l.s. planes)
 are estimated using the full covariance matrix.  The cell esds are taken
 into account individually in the estimation of esds in distances, angles
 and torsion angles; correlations between esds in cell parameters are only
 used when they are defined by crystal symmetry.  An approximate (isotropic)
 treatment of cell esds is used for estimating esds involving l.s. planes.
;
loop_
    _geom_bond_atom_site_label_1
    _geom_bond_atom_site_label_2
    _geom_bond_site_symmetry_2
    _geom_bond_distance
    _geom_bond_publ_flag
    S1 O1 . 1.4340(13) ?
    S1 O2 . 1.4239(13) ?
    S1 N3 . 1.6023(13) ?
    S1 C13 . 1.7664(13) ?
    N1 C1 . 1.447(2) ?
    N1 C2 . 1.444(2) ?
    N2 C9 . 1.2762(19) ?
    N2 C10 . 1.4163(16) ?
    N3 H31 . 0.81(2) ?
    N3 H32 . 0.83(2) ?
    C1 H1A . 0.9600 ?
    C1 H1B . 0.9600 ?
    C1 H1C . 0.9600 ?
    C2 H2A . 0.9600 ?
    C2 H2B . 0.9600 ?
    C2 H2C . 0.9600 ?
    C3 N1 . 1.3647(18) ?
    C3 C4 . 1.409(2) ?
    C3 C8 . 1.407(2) ?
    C4 C5 . 1.376(2) ?
    C4 H4 . 0.9300 ?
    C5 H5 . 0.9300 ?
    C6 C5 . 1.393(2) ?
    C6 C7 . 1.392(2) ?
    C6 C9 . 1.4534(18) ?
    C7 C8 . 1.3809(19) ?
    C7 H7 . 0.9300 ?
    C8 H8 . 0.9300 ?
    C9 H9 . 0.904(18) ?
    C10 C15 . 1.389(2) ?
    C10 C11 . 1.390(2) ?
    C11 H11 . 0.9300 ?
    C12 C11 . 1.385(2) ?
    C12 H12 . 0.9300 ?
    C13 C12 . 1.377(2) ?
    C13 C14 . 1.3869(19) ?
    C14 C15 . 1.3887(18) ?
    C14 H14 . 0.9300 ?
    C15 H15 . 0.9300 ?
loop_
    _geom_angle_atom_site_label_1
    _geom_angle_atom_site_label_2
    _geom_angle_atom_site_label_3
    _geom_angle_site_symmetry_1
    _geom_angle_site_symmetry_3
    _geom_angle
    _geom_angle_publ_flag
    O2 S1 O1 . . 118.37(9) ?
    O1 S1 N3 . . 106.72(8) ?
    O1 S1 C13 . . 107.24(7) ?
    O2 S1 N3 . . 107.64(8) ?
    O2 S1 C13 . . 107.86(7) ?
    N3 S1 C13 . . 108.72(7) ?
    C2 N1 C1 . . 117.24(14) ?
    C3 N1 C1 . . 121.77(14) ?
    C3 N1 C2 . . 120.95(14) ?
    C9 N2 C10 . . 117.63(12) ?
    S1 N3 H31 . . 114.2(14) ?
    S1 N3 H32 . . 111.8(14) ?
    H32 N3 H31 . . 116(2) ?
    N1 C1 H1A . . 109.5 ?
    N1 C1 H1B . . 109.5 ?
    N1 C1 H1C . . 109.5 ?
    H1A C1 H1B . . 109.5 ?
    H1A C1 H1C . . 109.5 ?
    H1B C1 H1C . . 109.5 ?
    N1 C2 H2A . . 109.5 ?
    N1 C2 H2B . . 109.5 ?
    N1 C2 H2C . . 109.5 ?
    H2A C2 H2B . . 109.5 ?
    H2A C2 H2C . . 109.5 ?
    H2B C2 H2C . . 109.5 ?
    N1 C3 C4 . . 120.90(14) ?
    N1 C3 C8 . . 121.80(14) ?
    C8 C3 C4 . . 117.27(12) ?
    C3 C4 H4 . . 119.4 ?
    C5 C4 C3 . . 121.27(13) ?
    C5 C4 H4 . . 119.4 ?
    C4 C5 C6 . . 121.37(14) ?
    C4 C5 H5 . . 119.3 ?
    C6 C5 H5 . . 119.3 ?
    C5 C6 C9 . . 122.76(13) ?
    C7 C6 C5 . . 117.57(13) ?
    C7 C6 C9 . . 119.67(13) ?
    C6 C7 H7 . . 119.0 ?
    C8 C7 C6 . . 122.00(14) ?
    C8 C7 H7 . . 119.0 ?
    C3 C8 H8 . . 119.8 ?
    C7 C8 C3 . . 120.48(14) ?
    C7 C8 H8 . . 119.8 ?
    N2 C9 C6 . . 124.09(13) ?
    N2 C9 H9 . . 120.7(11) ?
    C6 C9 H9 . . 115.2(11) ?
    C11 C10 N2 . . 120.62(13) ?
    C15 C10 N2 . . 119.72(12) ?
    C15 C10 C11 . . 119.52(12) ?
    C10 C11 H11 . . 119.8 ?
    C12 C11 C10 . . 120.31(13) ?
    C12 C11 H11 . . 119.8 ?
    C11 C12 H12 . . 120.2 ?
    C13 C12 C11 . . 119.69(13) ?
    C13 C12 H12 . . 120.2 ?
    C12 C13 S1 . . 118.35(11) ?
    C12 C13 C14 . . 120.80(12) ?
    C14 C13 S1 . . 120.84(11) ?
    C13 C14 C15 . . 119.40(13) ?
    C13 C14 H14 . . 120.3 ?
    C15 C14 H14 . . 120.3 ?
    C10 C15 H15 . . 119.9 ?
    C14 C15 C10 . . 120.22(13) ?
    C14 C15 H15 . . 119.9 ?
loop_
    _geom_torsion_atom_site_label_1
    _geom_torsion_atom_site_label_2
    _geom_torsion_atom_site_label_3
    _geom_torsion_atom_site_label_4
    _geom_torsion_site_symmetry_1
    _geom_torsion_site_symmetry_2
    _geom_torsion_site_symmetry_3
    _geom_torsion_site_symmetry_4
    _geom_torsion
    _geom_torsion_publ_flag
    O1 S1 C13 C12 . . . . 37.32(14) ?
    O1 S1 C13 C14 . . . . -144.13(13) ?
    O2 S1 C13 C12 . . . . 165.83(13) ?
    O2 S1 C13 C14 . . . . -15.62(14) ?
    N3 S1 C13 C12 . . . . -77.72(14) ?
    N3 S1 C13 C14 . . . . 100.83(13) ?
    C10 N2 C9 C6 . . . . 174.08(13) ?
    C9 N2 C10 C11 . . . . -53.6(2) ?
    C9 N2 C10 C15 . . . . 130.68(15) ?
    C4 C3 N1 C1 . . . . 176.79(15) ?
    C4 C3 N1 C2 . . . . -1.0(2) ?
    C8 C3 N1 C1 . . . . -5.5(2) ?
    C8 C3 N1 C2 . . . . 176.71(16) ?
    N1 C3 C4 C5 . . . . 178.58(15) ?
    C8 C3 C4 C5 . . . . 0.8(2) ?
    N1 C3 C8 C7 . . . . -177.33(15) ?
    C4 C3 C8 C7 . . . . 0.4(2) ?
    C3 C4 C5 C6 . . . . -0.6(2) ?
    C7 C6 C5 C4 . . . . -0.9(2) ?
    C9 C6 C5 C4 . . . . 179.91(14) ?
    C5 C6 C7 C8 . . . . 2.1(2) ?
    C9 C6 C7 C8 . . . . -178.63(14) ?
    C5 C6 C9 N2 . . . . -15.4(2) ?
    C7 C6 C9 N2 . . . . 165.43(16) ?
    C6 C7 C8 C3 . . . . -1.9(2) ?
    N2 C10 C11 C12 . . . . -178.14(14) ?
    C15 C10 C11 C12 . . . . -2.5(2) ?
    N2 C10 C15 C14 . . . . 178.40(13) ?
    C11 C10 C15 C14 . . . . 2.7(2) ?
    C13 C12 C11 C10 . . . . 0.3(2) ?
    S1 C13 C12 C11 . . . . -179.80(12) ?
    C14 C13 C12 C11 . . . . 1.7(2) ?
    S1 C13 C14 C15 . . . . -179.94(11) ?
    C12 C13 C14 C15 . . . . -1.4(2) ?
    C13 C14 C15 C10 . . . . -0.8(2) ?
loop_
    _geom_hbond_atom_site_label_D
    _geom_hbond_atom_site_label_H
    _geom_hbond_atom_site_label_A
    _geom_hbond_site_symmetry_A
    _geom_hbond_distance_DH
    _geom_hbond_distance_HA
    _geom_hbond_distance_DA
    _geom_hbond_angle_DHA
    _geom_hbond_publ_flag
    N3 H31 N2 3_665 0.80(3) 2.18(3) 2.981(2) 177(2) yes
    N3 H32 O2 4_565 0.832(19) 2.494(19) 3.321(2) 174(2) yes
_iucr_refine_instructions_details
;
TITL s17 in P 21/c
CELL  0.71073  16.8982   9.0273   9.8405   90.000  101.552   90.000
ZERR     4.00   0.0005   0.0003   0.0003    0.000    0.003    0.000
LATT   1
SYMM  - X, 1/2 + Y, 1/2 - Z
SFAC  C    H    N    O    S
UNIT  60   68   12   8    4
MERG   2
FMAP   2
PLAN   20
SIZE     0.15   0.22   0.35
ACTA
BOND   $H
CONF
LIST   4
L.S.  10
TEMP    23.00
WGHT    0.057200    0.485000
FVAR       0.43836
H9    2    0.703821    0.127762    0.156072    11.00000    0.04101
H32   2    0.286362    0.300198   -0.125179    11.00000    0.05918
H31   2    0.289904    0.441432   -0.068774    11.00000    0.05832
MOLE    1
S1    5    0.329465    0.287563    0.085783    11.00000    0.02420    0.04907 =
         0.04067    0.00972    0.00964    0.00001
C13   1    0.434313    0.301057    0.091014    11.00000    0.02412    0.03854 =
         0.03402    0.00509    0.00671    0.00068
N2    3    0.682179    0.326794    0.096363    11.00000    0.02537    0.04004 =
         0.04493    0.00255    0.00952   -0.00157
C6    1    0.810002    0.200634    0.118902    11.00000    0.02587    0.03958 =
         0.03900   -0.00011    0.00728   -0.00005
C14   1    0.479775    0.413327    0.165007    11.00000    0.03193    0.04192 =
         0.03681   -0.00529    0.01110    0.00110
AFIX  43
H14   2    0.455368    0.482917    0.212917    11.00000   -1.20000
AFIX   0
C9    1    0.725242    0.210830    0.127050    11.00000    0.02813    0.03908 =
         0.04260    0.00470    0.00924   -0.00201
C10   1    0.598602    0.315811    0.096619    11.00000    0.02449    0.03630 =
         0.03568    0.00510    0.00656   -0.00028
C12   1    0.469478    0.199325    0.017222    11.00000    0.03066    0.03862 =
         0.05433   -0.00995    0.00553   -0.00424
AFIX  43
H12   2    0.438220    0.125972   -0.033999    11.00000   -1.20000
AFIX   0
C7    1    0.856452    0.083451    0.183360    11.00000    0.03296    0.04565 =
         0.04445    0.01026    0.01158    0.00164
AFIX  43
H7    2    0.832084    0.011911    0.229237    11.00000   -1.20000
AFIX   0
C3    1    0.975821    0.173993    0.109272    11.00000    0.02743    0.04215 =
         0.03564   -0.00616    0.00693   -0.00128
N1    3    1.055107    0.160489    0.100698    11.00000    0.02806    0.05920 =
         0.05832    0.00482    0.01315    0.00369
C4    1    0.928078    0.290530    0.041526    11.00000    0.03347    0.03821 =
         0.05444    0.00374    0.01639   -0.00184
AFIX  43
H4    2    0.951388    0.360250   -0.007929    11.00000   -1.20000
AFIX   0
N3    3    0.282013    0.354219   -0.058593    11.00000    0.02815    0.04409 =
         0.04252    0.00667    0.00553    0.00110
O1    4    0.309892    0.132969    0.085164    11.00000    0.03579    0.05262 =
         0.09299    0.03033    0.01031   -0.00599
C5    1    0.847650    0.303137    0.047149    11.00000    0.03242    0.03625 =
         0.05083    0.00599    0.01158    0.00376
AFIX  43
H5    2    0.817809    0.381748    0.002094    11.00000   -1.20000
AFIX   0
C11   1    0.551644    0.206775    0.019653    11.00000    0.03065    0.03867 =
         0.05413   -0.01038    0.01095    0.00173
AFIX  43
H11   2    0.575484    0.138493   -0.030452    11.00000   -1.20000
AFIX   0
C15   1    0.562069    0.420890    0.166910    11.00000    0.03093    0.04195 =
         0.03854   -0.00730    0.00679   -0.00559
AFIX  43
H15   2    0.592830    0.496542    0.215395    11.00000   -1.20000
AFIX   0
C8    1    0.937608    0.070210    0.181248    11.00000    0.03219    0.04806 =
         0.04097    0.00727    0.00684    0.00729
AFIX  43
H8    2    0.967221   -0.007874    0.227740    11.00000   -1.20000
AFIX   0
O2    4    0.311075    0.377790    0.194037    11.00000    0.03871    0.10184 =
         0.04771   -0.00892    0.01905    0.00464
C1    1    1.106264    0.046202    0.175171    11.00000    0.03078    0.07341 =
         0.04866   -0.00416    0.00296    0.01069
AFIX  37
H1A   2    1.155860    0.041362    0.141877    11.00000   -1.50000
H1B   2    1.079074   -0.047553    0.160601    11.00000   -1.50000
H1C   2    1.117788    0.068996    0.272429    11.00000   -1.50000
AFIX   0
C2    1    1.092091    0.263806    0.020261    11.00000    0.03719    0.06004 =
         0.09272    0.00100    0.02921   -0.00646
AFIX  37
H2A   2    1.145124    0.229433    0.014788    11.00000   -1.50000
H2B   2    1.096056    0.359317    0.064002    11.00000   -1.50000
H2C   2    1.059682    0.271356   -0.071482    11.00000   -1.50000
HKLF 4
REM  s17 in P 21/c
REM R1 =  0.0401 for   3133 Fo > 4sig(Fo)  and  0.0474 for all   3644 data
REM    204 parameters refined using      0 restraints
END
WGHT      0.0572      0.4850
REM Highest difference peak  0.369,  deepest hole -0.287,  1-sigma level  0.056
Q1    1   0.3169  0.4693  0.1667  11.00000  0.05    0.37
Q2    1   0.3121  0.1971  0.1403  11.00000  0.05    0.32
Q3    1   0.3884  0.2965  0.0837  11.00000  0.05    0.25
Q4    1   0.5195  0.4190  0.1650  11.00000  0.05    0.24
Q5    1   0.7702  0.2053  0.1185  11.00000  0.05    0.23
Q6    1   0.3064  0.3747  0.2241  11.00000  0.05    0.22
Q7    1   0.3095  0.3227  0.0058  11.00000  0.05    0.22
Q8    1   0.8962  0.0816  0.1766  11.00000  0.05    0.22
Q9    1   0.9511  0.2182  0.0617  11.00000  0.05    0.21
Q10   1   0.4508  0.3739  0.1060  11.00000  0.05    0.21
Q11   1   0.5721  0.2803  0.0421  11.00000  0.05    0.20
Q12   1   0.5717  0.3790  0.1040  11.00000  0.05    0.20
Q13   1   0.5073  0.2234  0.0039  11.00000  0.05    0.20
Q14   1   0.3393  0.3670  0.1376  11.00000  0.05    0.19
Q15   1   0.6397  0.3200  0.0946  11.00000  0.05    0.19
Q16   1   0.8881  0.2864  0.0442  11.00000  0.05    0.19
Q17   1   0.8280  0.1239  0.1249  11.00000  0.05    0.18
Q18   1   0.8363  0.1641  0.1792  11.00000  0.05    0.18
Q19   1   0.9581  0.1262  0.1498  11.00000  0.05    0.17
Q20   1   1.0960  0.0069  0.2575  11.00000  0.05    0.17
;
data_global
_journal_date_recd_electronic     2014-05-21
_journal_date_accepted     2014-05-26
_journal_name_full     'Acta Crystallographica, Section E'
_journal_year     2014
_journal_volume     70
_journal_issue      6
_journal_page_first     o726
_journal_page_last     o727
_journal_paper_category     QO
_journal_paper_doi     10.1107/S1600536814012136
_journal_coeditor_code     SU2738
_publ_contact_author
;
Dr. Tuncer H\"okelek
Hacettepe University
Department of Physics
06800 Beytepe
Ankara
Turkey
;
_publ_contact_author_email     merzifon@hacettepe.edu.tr
_publ_contact_author_fax     '90(312)2352550'
_publ_contact_author_phone     '90(312)2977242'
_publ_section_title
;
4-{[4-(Dimethylamino)benzylidene]amino}benzenesulfonamide
;
_publ_section_title_footnote     .
loop_
    _publ_author_name
    _publ_author_address
    'Durgun, Mustafa'
;
Department of Chemistry
Harran University
63300 \,Sanl\?iurfa
Turkey
;
    'T\"urkmen, Hasan'
;
Department of Chemistry
Harran University
63300 \,Sanl\?iurfa
Turkey
;
    'Tun\,c, Tuncay'
;
Science Education Department,
Aksaray University,
68100 Aksaray
Turkey
;
    'H\"okelek, Tuncer'
;
Department of Physics
Hacettepe University
06800 Beytepe
Ankara
Turkey
;
