# Supplementary material for: 4-{[4-(Di­methyl­amino)­benzyl­idene]amino}­benzene­sulfonamide
Source: Acta Crystallogr Sect E Struct Rep Online. 2014 May 31;70(Pt 6):o726–7. doi: 10.1107/S1600536814012136 (PMC4051049; doi:10.1107/S1600536814012136)
Supplement: Supplementary file 2 [file e-70-0o726-Isup2.hkl]

#
# h,k,l, Fc-squared, Fo-squared, sigma(Fo-squared) and status flag
#
data_I
_shelx_title ' s17 in P 21/c'
_shelx_refln_list_code          4
_shelx_F_calc_maximum      241.56
_exptl_crystal_F_000       640.00
_reflns_d_resolution_high  0.7496
 
loop_
 _symmetry_equiv_pos_as_xyz
 'x, y, z'
 '-x, y+1/2, -z+1/2'
 '-x, -y, -z'
 'x, -y-1/2, z-1/2'
 
_cell_length_a    16.8982
_cell_length_b     9.0273
_cell_length_c     9.8405
_cell_angle_alpha  90.000
_cell_angle_beta  101.552
_cell_angle_gamma  90.000
 
_shelx_F_squared_multiplier     1.000
 
loop_
 _refln_index_h
 _refln_index_k
 _refln_index_l
 _refln_F_squared_calc
 _refln_F_squared_meas
 _refln_F_squared_sigma
 _refln_observed_status
   1   0   0      721.42      734.76     15.61 o
   2   0   0      422.50      401.02     10.39 o
   3   0   0     4703.51     4888.04     42.68 o
   4   0   0      513.90      550.01      6.16 o
   5   0   0    20376.76    20352.39    636.97 o
   6   0   0      938.52      934.95      9.48 o
   7   0   0     2360.44     2679.02     34.32 o
   8   0   0    15584.72    16721.77    247.32 o
   9   0   0      289.10      262.71      3.22 o
  10   0   0        2.72        4.91      0.53 o
  11   0   0      803.18      861.15     10.56 o
  12   0   0      212.38      213.41      2.84 o
  13   0   0      177.41      187.21      2.65 o
  14   0   0      335.90      332.55      4.73 o
  15   0   0      484.88      438.67      7.91 o
  16   0   0       21.88       24.78      1.60 o
  17   0   0      542.30      511.88      6.25 o
  18   0   0      178.92      190.93      4.05 o
  19   0   0       31.74       37.59      1.99 o
  20   0   0      104.38      108.95      3.14 o
  21   0   0      141.17      155.04      5.63 o
  22   0   0        0.13        1.23      1.48 o
   1   1   0      825.90      827.29      6.57 o
   2   1   0     5596.97     5580.23     49.01 o
   3   1   0      167.82      186.38      1.25 o
   4   1   0    10130.61    10007.38     96.44 o
   5   1   0      210.67      209.32      1.53 o
   6   1   0     3058.71     3358.17     29.00 o
   7   1   0     1208.49     1209.71      7.56 o
   8   1   0     3715.52     3998.60     26.30 o
   9   1   0      274.89      237.27      2.56 o
  10   1   0      539.97      505.41      4.45 o
  11   1   0        0.21        0.64      0.23 o
  12   1   0      218.76      242.53      2.33 o
  13   1   0      450.47      419.30      3.81 o
  14   1   0      154.04      143.53      1.71 o
  15   1   0       71.52       78.64      1.40 o
  16   1   0       85.34       58.99      1.11 o
  17   1   0       83.12       82.81      1.30 o
  18   1   0      235.16      220.12      2.55 o
  19   1   0      174.50      169.18      2.80 o
  20   1   0       42.45       42.25      1.53 o
  21   1   0       26.00       26.87      1.43 o
  22   1   0      151.29      165.90      3.71 o
   0   2   0    26655.18    22296.69    831.06 o
   1   2   0     1045.03     1062.75      7.36 o
   2   2   0      611.17      558.15      3.76 o
   3   2   0     3305.39     3128.40     32.37 o
   4   2   0        0.20        0.33      0.13 o
   5   2   0      632.33      588.79      3.49 o
   6   2   0      494.30      469.56      2.92 o
   7   2   0        4.18        6.70      0.26 o
   8   2   0     2703.67     2941.82     18.07 o
   9   2   0      260.03      244.14      1.98 o
  10   2   0       35.22       43.37      0.72 o
  11   2   0       11.20       17.13      0.61 o
  12   2   0      461.69      431.19      3.71 o
  13   2   0        1.07        3.35      0.63 o
  14   2   0      228.30      221.95      2.43 o
  15   2   0      518.11      502.94      4.12 o
  16   2   0       44.90       37.34      0.98 o
  17   2   0      364.17      356.51      4.11 o
  18   2   0       79.83       86.27      1.90 o
  19   2   0       30.72       32.57      1.52 o
  20   2   0      128.17      137.66      2.75 o
  21   2   0       55.22       50.96      1.72 o
   1   3   0      181.21      215.54      1.93 o
   2   3   0        1.58        0.51      0.20 o
   3   3   0     1646.24     1845.76     11.96 o
   4   3   0        9.48       13.93      0.34 o
   5   3   0      143.02      134.17      0.98 o
   6   3   0      249.70      203.26      1.33 o
   7   3   0       44.01       32.67      0.93 o
   8   3   0      485.42      491.95      3.34 o
   9   3   0       31.21       29.54      0.60 o
  10   3   0      688.31      685.64      5.47 o
  11   3   0     1474.06     1405.43     11.02 o
  12   3   0        0.39        1.62      0.54 o
  13   3   0        8.81        8.79      0.59 o
  14   3   0       27.22       23.67      0.97 o
  15   3   0        0.50        2.01      0.50 o
  16   3   0      190.59      191.06      2.53 o
  17   3   0       31.24       30.68      1.61 o
  18   3   0       36.94       44.24      1.63 o
  19   3   0       70.02       65.08      2.24 o
  20   3   0      100.39       97.55      2.52 o
  21   3   0        4.47        4.06      0.84 o
   0   4   0      203.08      275.21      3.58 o
   1   4   0       95.89      103.56      1.24 o
   2   4   0      226.27      235.14      1.87 o
   3   4   0      669.75      811.70      5.62 o
   4   4   0      609.90      669.59      4.54 o
   5   4   0      189.90      184.93      1.63 o
   6   4   0      133.83      158.80      1.39 o
   7   4   0      571.92      574.68      4.25 o
   8   4   0       75.54       98.90      1.23 o
   9   4   0      427.39      444.83      4.05 o
  10   4   0      123.23      104.68      1.43 o
  11   4   0      383.92      375.77      3.33 o
  12   4   0      419.89      414.29      3.68 o
  13   4   0       74.66       71.04      2.01 o
  14   4   0       45.70       50.08      1.47 o
  15   4   0      117.76      117.64      2.25 o
  16   4   0       97.27       91.96      2.22 o
  17   4   0       84.17       85.78      2.48 o
  18   4   0       85.70       85.96      2.25 o
  19   4   0       28.76       25.41      1.38 o
  20   4   0       15.52       16.77      1.21 o
   1   5   0       73.71      109.40      1.12 o
   2   5   0        0.95        1.02      0.27 o
   3   5   0      133.14      139.60      1.48 o
   4   5   0       71.23       85.99      1.14 o
   5   5   0      642.99      644.67      5.56 o
   6   5   0       56.48       70.16      0.99 o
   7   5   0       55.23       63.98      0.98 o
   8   5   0      467.15      459.69      3.80 o
   9   5   0       44.15       41.29      0.90 o
  10   5   0      345.83      332.27      3.28 o
  11   5   0       64.64       62.12      1.58 o
  12   5   0       51.83       56.35      2.41 o
  13   5   0     1080.81     1092.21      9.27 o
  14   5   0        0.24       -0.06      0.52 o
  15   5   0        2.31        1.38      0.59 o
  16   5   0       32.00       32.46      1.80 o
  17   5   0       22.28       19.51      1.26 o
  18   5   0       26.10       25.91      1.45 o
  19   5   0        0.62       -0.88      1.07 o
  20   5   0        2.52        4.00      1.03 o
   0   6   0      132.56      146.34      2.75 o
   1   6   0        0.02       -0.03      0.29 o
   2   6   0       69.38       85.13      1.38 o
   3   6   0      560.04      641.15      5.67 o
   4   6   0       91.47       84.69      1.09 o
   5   6   0      108.53      112.31      1.85 o
   6   6   0       13.22       18.64      0.70 o
   7   6   0       92.05       93.16      1.68 o
   8   6   0       50.26       46.18      1.06 o
   9   6   0       81.53       73.44      1.44 o
  10   6   0       62.99       61.94      1.86 o
  11   6   0       24.68       26.69      0.99 o
  12   6   0       27.63       26.48      1.09 o
  13   6   0        0.05        0.20      0.86 o
  14   6   0       52.53       47.96      2.01 o
  15   6   0        0.14       -0.52      0.83 o
  16   6   0        6.06        5.47      1.12 o
  17   6   0        3.34        1.82      1.07 o
  18   6   0        3.03        2.24      1.07 o
  19   6   0        0.59        0.73      1.07 o
   1   7   0      189.36      167.15      2.00 o
   2   7   0       28.02       20.06      0.82 o
   3   7   0        4.12        2.29      0.51 o
   4   7   0       56.86       46.52      1.14 o
   5   7   0       41.92       39.23      1.26 o
   6   7   0        5.87        7.98      0.57 o
   7   7   0       54.77       41.16      1.15 o
   8   7   0       20.72       21.18      1.05 o
   9   7   0       48.58       46.16      1.38 o
  10   7   0        4.83        2.63      0.67 o
  11   7   0       63.16       57.37      1.89 o
  12   7   0       44.72       43.27      2.78 o
  13   7   0      170.74      160.88      3.23 o
  14   7   0       25.10       26.69      1.80 o
  15   7   0        0.65        0.64      0.95 o
  16   7   0       51.04       52.83      2.11 o
  17   7   0       11.10        9.69      1.22 o
   0   8   0     1061.82     1124.65     15.15 o
   1   8   0       17.29       19.33      0.91 o
   2   8   0      179.14      180.16      2.58 o
   3   8   0       70.39       63.88      1.54 o
   4   8   0       14.87       16.55      0.93 o
   5   8   0       35.07       36.82      1.50 o
   6   8   0        2.23        2.75      0.69 o
   7   8   0        5.54        3.92      0.73 o
   8   8   0       54.77       49.50      1.61 o
   9   8   0        3.33        2.94      0.81 o
  10   8   0       98.18      105.66      2.72 o
  11   8   0        5.81        6.46      1.20 o
  12   8   0       11.39       11.03      1.38 o
  13   8   0        0.09        0.69      1.20 o
  14   8   0        1.96        2.60      1.20 o
  15   8   0       70.35       83.13      2.59 o
  16   8   0        0.58       -0.20      0.95 o
   1   9   0      270.62      288.56      3.74 o
   2   9   0      125.01      130.16      2.55 o
   3   9   0       15.70       12.98      1.05 o
   4   9   0        9.41        8.83      0.93 o
   5   9   0        6.51        4.29      0.82 o
   6   9   0        2.65        3.47      0.75 o
   7   9   0        9.87       10.13      1.26 o
   8   9   0      250.12      243.36      4.42 o
   9   9   0       60.85       63.01      2.27 o
  10   9   0       16.27       17.95      1.79 o
  11   9   0        0.18        0.35      1.20 o
  12   9   0        0.99        1.56      1.47 o
  13   9   0       70.68       73.44      3.00 o
  14   9   0       34.04       41.95      2.49 o
   0  10   0      366.08      354.87      8.10 o
   1  10   0      121.50      123.01      3.12 o
   2  10   0        6.48        2.73      1.43 o
   3  10   0       44.40       40.61      2.01 o
   4  10   0        4.50        1.69      1.13 o
   5  10   0        5.10        3.77      1.04 o
   6  10   0       45.71       43.94      2.63 o
   7  10   0        4.43        3.25      1.04 o
   8  10   0       43.96       44.19      2.49 o
   9  10   0       19.86       19.12      1.62 o
  10  10   0       44.88       44.30      2.65 o
  11  10   0        0.30       -0.87      1.20 o
  12  10   0       25.17       27.47      2.85 o
   1  11   0        0.21        2.19      1.09 o
   2  11   0       96.56      109.15      3.15 o
   3  11   0        6.02        6.33      1.22 o
   4  11   0       14.04       15.15      1.48 o
   5  11   0       11.55       12.93      1.35 o
   6  11   0        3.50        2.69      1.15 o
   7  11   0       48.89       51.30      2.34 o
   8  11   0       34.79       28.35      1.82 o
   0  12   0       41.58       47.01      3.90 o
   1  12   0       12.22       16.04      1.68 o
 -22   1   1        1.50        2.56      0.78 o
 -21   1   1        1.83        2.10      0.97 o
 -20   1   1       58.02       55.22      1.67 o
 -19   1   1        3.37        4.06      0.75 o
 -18   1   1       23.52       21.73      0.95 o
 -17   1   1        5.45        2.91      0.45 o
 -16   1   1        6.76        7.22      0.47 o
 -15   1   1       79.49       67.42      2.03 o
 -14   1   1        8.24        7.71      0.49 o
 -13   1   1        2.76        2.86      0.41 o
 -12   1   1       15.22       14.81      0.58 o
 -11   1   1        7.59        7.05      0.39 o
 -10   1   1        0.14        0.18      0.20 o
  -9   1   1      359.48      391.62      2.65 o
  -8   1   1        2.14        4.79      0.32 o
  -7   1   1     1954.67     2220.20     14.06 o
  -6   1   1       89.91       98.94      0.92 o
  -5   1   1      145.01      150.52      1.26 o
  -4   1   1       15.46       19.84      0.38 o
  -3   1   1        8.37        7.70      0.17 o
  -2   1   1      223.72      231.10      2.08 o
  -1   1   1     1713.56     1687.73     12.93 o
   0   1   1       80.33       77.12      0.88 o
   1   1   1     3262.60     3417.16     20.96 o
   2   1   1      926.81      975.70      5.83 o
   3   1   1      589.56      609.37      3.72 o
   4   1   1       53.62       49.12      0.54 o
   5   1   1        5.72        5.06      0.20 o
   6   1   1        5.54        5.44      0.22 o
   7   1   1      550.93      611.04      3.94 o
   8   1   1       22.77       34.22      0.75 o
   9   1   1      130.36      151.46      1.66 o
  10   1   1       96.92       99.43      1.14 o
  11   1   1        0.44        0.18      0.27 o
  12   1   1      671.85      654.74      5.34 o
  13   1   1        9.87        9.45      0.53 o
  14   1   1       65.77       65.62      1.04 o
  15   1   1       13.44       10.34      0.66 o
  16   1   1       92.77       88.66      1.45 o
  17   1   1      190.48      172.01      2.69 o
  18   1   1       16.65       17.97      1.40 o
  19   1   1       11.95        7.42      0.90 o
  20   1   1        9.20        9.15      1.17 o
  21   1   1       28.44       25.60      1.31 o
 -22   2   1       45.98       47.48      1.86 o
 -21   2   1       14.96       16.65      1.17 o
 -20   2   1       78.42       92.16      2.16 o
 -19   2   1       77.55       75.78      1.82 o
 -18   2   1        0.22        0.20      0.56 o
 -17   2   1       17.34       15.01      0.68 o
 -16   2   1       35.02       33.05      0.87 o
 -15   2   1      180.46      160.76      1.84 o
 -14   2   1       16.40       18.71      0.74 o
 -13   2   1       63.85       59.94      1.51 o
 -12   2   1      122.05      113.20      1.66 o
 -11   2   1      194.30      194.95      2.08 o
 -10   2   1       73.90       78.04      1.06 o
  -9   2   1      417.75      454.74      3.14 o
  -8   2   1      298.56      285.80      2.20 o
  -7   2   1        0.06        2.57      0.21 o
  -6   2   1      926.67      895.42      5.72 o
  -5   2   1      188.37      210.96      1.81 o
  -4   2   1       33.01       16.71      0.31 o
  -3   2   1     1586.06     1663.34     11.40 o
  -2   2   1      387.84      352.20      2.34 o
  -1   2   1    11171.00    11208.88     87.92 o
   0   2   1       19.12       12.44      0.37 o
   1   2   1     6330.77     6662.12     42.05 o
   2   2   1       67.68       54.33      0.47 o
   3   2   1      465.83      453.19      2.62 o
   4   2   1       29.60       56.52      0.58 o
   5   2   1       35.63       34.32      0.45 o
   6   2   1        4.93        5.36      0.19 o
   7   2   1        0.01        1.09      0.51 o
   8   2   1      195.62      182.94      1.58 o
   9   2   1     1291.84     1416.76     10.23 o
  10   2   1       45.74       46.78      0.99 o
  11   2   1       83.85       78.09      1.08 o
  12   2   1     1990.21     1983.33     14.65 o
  13   2   1       44.89       42.74      0.98 o
  14   2   1      204.35      198.07      2.26 o
  15   2   1       64.71       63.18      1.34 o
  16   2   1      137.18      140.24      2.36 o
  17   2   1      130.56      134.23      2.73 o
  18   2   1        1.86        1.53      0.77 o
  19   2   1      132.66      139.97      2.81 o
  20   2   1      272.56      309.93      4.39 o
  21   2   1       10.18       10.03      1.16 o
 -21   3   1       15.41       11.12      1.13 o
 -20   3   1      160.43      171.45      4.01 o
 -19   3   1       26.96       34.36      1.56 o
 -18   3   1       50.59       52.08      1.88 o
 -17   3   1      144.49      149.72      4.46 o
 -16   3   1        0.07        0.73      0.37 o
 -15   3   1       56.33       55.11      1.07 o
 -14   3   1        8.16        7.31      0.48 o
 -13   3   1      199.06      201.51      2.30 o
 -12   3   1     2775.36     2845.50     19.31 o
 -11   3   1      201.32      189.22      2.19 o
 -10   3   1      463.95      455.61      3.65 o
  -9   3   1       71.62       94.75      1.36 o
  -8   3   1      439.13      451.33      3.76 o
  -7   3   1       85.90       81.10      0.92 o
  -6   3   1       36.68       49.13      0.64 o
  -5   3   1     1234.61     1241.12      7.26 o
  -4   3   1     3173.18     3687.63     29.09 o
  -3   3   1      523.04      550.15      3.95 o
  -2   3   1     1984.74     1972.92     14.03 o
  -1   3   1       22.51        8.58      0.42 o
   0   3   1     1205.74     1251.77      8.28 o
   1   3   1      326.02      356.43      2.59 o
   2   3   1     1219.44     1360.22      9.59 o
   3   3   1     1075.56     1050.47      7.22 o
   4   3   1     1682.17     1832.87     10.31 o
   5   3   1      283.26      296.31      2.02 o
   6   3   1      114.05       89.53      0.91 o
   7   3   1        0.47        0.15      0.20 o
   8   3   1       30.08       36.58      0.79 o
   9   3   1       58.04       57.82      0.90 o
  10   3   1       59.10       54.20      0.89 o
  11   3   1      329.84      313.54      2.89 o
  12   3   1       48.78       46.53      1.17 o
  13   3   1       43.23       38.74      1.04 o
  14   3   1        2.85        0.73      0.48 o
  15   3   1       62.35       61.87      1.40 o
  16   3   1       98.96       97.54      2.01 o
  17   3   1      123.96      118.38      2.60 o
  18   3   1      215.46      225.96      3.59 o
  19   3   1       23.79       18.62      1.24 o
  20   3   1        0.59        2.56      0.86 o
 -21   4   1       18.60       16.07      1.31 o
 -20   4   1      264.05      332.62      5.84 o
 -19   4   1       99.01      101.18      2.29 o
 -18   4   1      124.43      138.05      2.99 o
 -17   4   1        9.31        8.29      1.28 o
 -16   4   1      111.68      111.16      2.87 o
 -15   4   1      232.21      234.73      3.62 o
 -14   4   1       34.76       32.06      1.01 o
 -13   4   1       27.63       25.43      1.74 o
 -12   4   1      905.96      915.19      7.18 o
 -11   4   1      254.90      238.39      2.34 o
 -10   4   1      873.98      876.61      6.57 o
  -9   4   1      518.44      497.23      3.73 o
  -8   4   1       54.09       61.16      0.82 o
  -7   4   1      111.40      111.95      1.28 o
  -6   4   1      228.43      179.07      1.53 o
  -5   4   1      289.84      324.39      2.59 o
  -4   4   1     2092.97     2183.70     15.84 o
  -3   4   1      919.87      962.59      6.51 o
  -2   4   1      358.34      387.29      2.94 o
  -1   4   1       12.36       11.25      0.85 o
   0   4   1      233.08      221.24      1.80 o
   1   4   1      624.77      600.25      4.15 o
   2   4   1     1684.45     1752.28     11.27 o
   3   4   1       53.52       64.32      0.83 o
   4   4   1     2433.82     3029.96     19.66 o
   5   4   1      152.56      128.56      1.43 o
   6   4   1       31.87       37.73      0.71 o
   7   4   1       28.38       39.82      0.69 o
   8   4   1      178.67      161.19      1.83 o
   9   4   1       31.29       45.87      0.81 o
  10   4   1      435.41      435.65      3.51 o
  11   4   1      670.87      654.37      5.31 o
  12   4   1     3471.93     3574.60     25.30 o
  13   4   1      135.65      135.03      1.68 o
  14   4   1        6.82        7.36      0.72 o
  15   4   1        2.95        2.47      0.55 o
  16   4   1       98.81       99.38      2.06 o
  17   4   1      112.01      116.99      2.69 o
  18   4   1        4.21        2.03      0.91 o
  19   4   1      254.07      275.81      4.68 o
  20   4   1      151.14      165.54      3.37 o
 -20   5   1      116.52      118.37      3.67 o
 -19   5   1      129.59      146.14      3.33 o
 -18   5   1       30.86       27.87      2.24 o
 -17   5   1      265.88      275.36      5.69 o
 -16   5   1       79.98       86.64      2.15 o
 -15   5   1        7.65        6.88      0.75 o
 -14   5   1        2.34        2.65      0.62 o
 -13   5   1      138.68      148.92      2.43 o
 -12   5   1     3386.01     3455.55     26.54 o
 -11   5   1     1488.33     1495.13     11.44 o
 -10   5   1      130.84      127.74      1.83 o
  -9   5   1       49.97       54.06      0.86 o
  -8   5   1      515.38      503.04      4.49 o
  -7   5   1       39.09       46.16      0.76 o
  -6   5   1      147.90      150.69      1.40 o
  -5   5   1      171.46      150.33      1.92 o
  -4   5   1     2339.14     2897.28     21.05 o
  -3   5   1      616.17      626.15      5.28 o
  -2   5   1     1420.08     1483.65     11.15 o
  -1   5   1       92.74       88.76      1.19 o
   0   5   1      612.81      617.28      5.04 o
   1   5   1        7.43        3.49      0.36 o
   2   5   1       22.14       18.67      0.57 o
   3   5   1     2016.74     2158.87     16.40 o
   4   5   1     1370.55     1409.99     10.79 o
   5   5   1      319.50      319.29      2.89 o
   6   5   1       89.98       74.89      1.10 o
   7   5   1      147.13      140.48      1.69 o
   8   5   1      122.61      118.54      1.46 o
   9   5   1      302.22      280.60      3.03 o
  10   5   1      207.86      199.57      2.30 o
  11   5   1      478.99      453.25      4.27 o
  12   5   1        5.28        5.15      0.51 o
  13   5   1       42.78       43.22      1.28 o
  14   5   1        0.02        0.29      0.53 o
  15   5   1      149.67      147.48      2.57 o
  16   5   1       21.88       18.79      1.58 o
  17   5   1       67.42       63.75      2.03 o
  18   5   1       79.05       79.32      2.39 o
  19   5   1       40.22       40.93      1.85 o
 -19   6   1       96.50       99.95      3.88 o
 -18   6   1      127.14      129.94      3.91 o
 -17   6   1       23.65       26.48      2.25 o
 -16   6   1      115.15      114.78      2.70 o
 -15   6   1      281.13      287.84      5.37 o
 -14   6   1        7.83        5.87      1.03 o
 -13   6   1        3.24        4.00      0.87 o
 -12   6   1        4.50        3.63      0.65 o
 -11   6   1        0.50       -0.16      0.74 o
 -10   6   1      873.10      875.48      8.90 o
  -9   6   1      435.03      406.17      4.28 o
  -8   6   1       19.62       17.60      0.60 o
  -7   6   1      540.58      540.87      4.91 o
  -6   6   1       77.19       72.38      1.18 o
  -5   6   1       14.30       15.70      0.52 o
  -4   6   1      460.67      466.66      4.62 o
  -3   6   1      399.91      418.41      3.77 o
  -2   6   1      548.17      580.49      6.09 o
  -1   6   1     1073.38     1046.50      9.62 o
   0   6   1       26.59       24.66      0.84 o
   1   6   1       32.63       40.19      1.18 o
   2   6   1      552.56      567.52      5.48 o
   3   6   1       73.33       66.10      1.39 o
   4   6   1       27.74       11.65      0.68 o
   5   6   1       42.33       35.42      0.97 o
   6   6   1       47.21       51.91      1.07 o
   7   6   1      541.60      519.44      4.62 o
   8   6   1      396.49      385.77      3.91 o
   9   6   1        3.09        4.03      0.55 o
  10   6   1      206.84      203.54      2.77 o
  11   6   1      531.70      511.79      5.05 o
  12   6   1      414.98      416.33      4.38 o
  13   6   1       75.87       78.39      2.32 o
  14   6   1       20.53       19.54      1.11 o
  15   6   1       78.72       75.67      2.22 o
  16   6   1       72.63       74.06      2.59 o
  17   6   1       35.10       35.91      1.99 o
  18   6   1        3.40        2.50      1.20 o
 -18   7   1        0.06        0.69      1.20 o
 -17   7   1       81.95       82.40      2.84 o
 -16   7   1       69.81       80.78      2.95 o
 -15   7   1        0.81        0.16      0.75 o
 -14   7   1      211.23      219.30      4.53 o
 -13   7   1       38.29       42.27      2.17 o
 -12   7   1      211.42      209.95      4.36 o
 -11   7   1      530.56      530.27      7.58 o
 -10   7   1       19.50       19.13      1.67 o
  -9   7   1      135.33      135.85      2.00 o
  -8   7   1      263.50      258.43      3.20 o
  -7   7   1        8.41        6.27      0.55 o
  -6   7   1       59.07       70.78      1.38 o
  -5   7   1      102.56       93.61      1.67 o
  -4   7   1        9.28       13.92      0.93 o
  -3   7   1      238.16      244.90      2.95 o
  -2   7   1        5.55        3.03      0.78 o
  -1   7   1      328.63      320.19      3.62 o
   0   7   1      282.36      269.14      3.15 o
   1   7   1      381.14      368.46      4.23 o
   2   7   1       49.69       37.86      1.71 o
   3   7   1      510.41      491.41      5.21 o
   4   7   1      824.53      817.18      7.66 o
   5   7   1       14.81       13.56      0.86 o
   6   7   1      161.01      152.40      2.18 o
   7   7   1      472.45      414.61      4.78 o
   8   7   1      141.97      129.86      1.79 o
   9   7   1      201.13      192.07      2.46 o
  10   7   1        4.26        3.31      0.59 o
  11   7   1      182.61      177.25      2.73 o
  12   7   1      625.03      612.36      7.04 o
  13   7   1        2.34        1.50      1.05 o
  14   7   1       56.99       55.48      1.99 o
  15   7   1        0.34        0.52      0.79 o
  16   7   1        2.08        1.81      0.99 o
  17   7   1       49.15       49.91      2.69 o
 -16   8   1       31.11       35.51      2.25 o
 -15   8   1       47.87       48.74      2.57 o
 -14   8   1       11.94       14.16      1.35 o
 -13   8   1       68.67       75.47      2.38 o
 -12   8   1       50.54       49.71      2.28 o
 -11   8   1       11.56       13.18      1.50 o
 -10   8   1      147.35      155.64      3.91 o
  -9   8   1      204.36      194.55      3.70 o
  -8   8   1       21.59       22.72      1.35 o
  -7   8   1      268.97      263.49      4.32 o
  -6   8   1       59.82       49.10      1.26 o
  -5   8   1        2.18        0.90      0.60 o
  -4   8   1       80.49       73.71      1.61 o
  -3   8   1       25.95       22.48      1.06 o
  -2   8   1      363.95      377.60      4.18 o
  -1   8   1      475.34      462.36      4.91 o
   0   8   1      134.24      122.40      2.26 o
   1   8   1       95.46       98.90      2.00 o
   2   8   1       32.48       30.13      1.10 o
   3   8   1       70.16       61.55      1.85 o
   4   8   1      105.52       93.68      1.85 o
   5   8   1      179.58      179.29      2.74 o
   6   8   1        0.55       -0.34      0.48 o
   7   8   1       73.59       79.65      1.82 o
   8   8   1      241.91      226.44      3.22 o
   9   8   1        3.71        3.42      0.80 o
  10   8   1      112.61      113.17      2.17 o
  11   8   1       70.13       70.63      2.91 o
  12   8   1        8.39        3.99      1.20 o
  13   8   1       26.73       26.88      1.99 o
  14   8   1       75.22       80.68      3.20 o
  15   8   1      108.55      127.22      4.00 o
  16   8   1       18.63       19.44      2.16 o
 -14   9   1       17.73       19.08      1.80 o
 -13   9   1        3.69        4.20      1.38 o
 -12   9   1       58.02       62.69      2.79 o
 -11   9   1       28.75       25.95      1.99 o
 -10   9   1        0.45        0.42      1.07 o
  -9   9   1        0.03        1.12      0.88 o
  -8   9   1       38.72       41.51      1.94 o
  -7   9   1       39.92       37.50      1.95 o
  -6   9   1        6.82        5.07      1.04 o
  -5   9   1       54.73       54.61      2.08 o
  -4   9   1        0.92       -0.56      0.61 o
  -3   9   1       34.06       33.10      1.28 o
  -2   9   1        8.23       10.12      0.72 o
  -1   9   1      431.69      423.84      4.50 o
   0   9   1       44.83       47.34      1.67 o
   1   9   1        0.92        2.65      0.61 o
   2   9   1      137.35      142.49      2.17 o
   3   9   1       78.26       73.13      1.99 o
   4   9   1       84.47       81.52      1.87 o
   5   9   1        0.03       -0.62      0.62 o
   6   9   1      102.81       92.03      2.44 o
   7   9   1      172.59      153.67      3.23 o
   8   9   1        0.57        0.00      0.65 o
   9   9   1       50.34       64.76      4.50 o
  10   9   1       44.60       54.04      2.20 o
  11   9   1       17.74       13.59      1.59 o
  12   9   1       64.41       68.48      3.00 o
  13   9   1       13.94       15.83      1.80 o
  14   9   1       11.20       12.43      1.68 o
 -12  10   1        0.59        0.00      1.20 o
 -11  10   1        1.01        0.17      1.39 o
 -10  10   1       66.51       61.47      2.79 o
  -9  10   1       19.73       17.07      1.56 o
  -8  10   1        4.80        5.42      1.09 o
  -7  10   1       26.52       28.42      2.65 o
  -6  10   1       49.74       47.48      2.08 o
  -5  10   1       11.36       12.62      1.30 o
  -4  10   1       17.62       14.54      1.30 o
  -3  10   1        9.27       10.15      1.50 o
  -2  10   1      101.98       97.56      2.66 o
  -1  10   1        0.80        1.56      0.95 o
   0  10   1        0.17        1.99      0.74 o
   1  10   1      259.31      274.33      4.87 o
   2  10   1       66.38       80.28      2.21 o
   3  10   1       10.22        9.99      1.00 o
   4  10   1        0.03       -0.81      0.81 o
   5  10   1       13.09       15.62      2.40 o
   6  10   1        0.63       -0.84      0.95 o
   7  10   1        4.42        0.33      0.88 o
   8  10   1        8.42       13.02      1.41 o
   9  10   1       17.18       12.29      1.68 o
  10  10   1        0.12       -0.38      1.09 o
  11  10   1       36.11       40.89      2.77 o
  -9  11   1        7.53        1.70      1.50 o
  -8  11   1        0.03        1.30      1.04 o
  -7  11   1       25.01       17.17      1.62 o
  -6  11   1        7.41        9.43      1.86 o
  -5  11   1        8.63       11.66      1.41 o
  -4  11   1        4.71        4.57      1.15 o
  -3  11   1        4.32        5.48      1.22 o
  -2  11   1       26.61       30.63      1.82 o
  -1  11   1       31.16       30.69      1.88 o
   0  11   1        0.02        1.26      1.09 o
   1  11   1       15.95       12.88      1.68 o
   2  11   1       20.07       21.35      1.56 o
   3  11   1        8.37        9.58      1.35 o
   4  11   1        1.13       -1.28      2.03 o
   5  11   1        0.37       -1.05      1.05 o
   6  11   1        2.03        1.70      1.09 o
   7  11   1        6.33        6.96      1.30 o
   8  11   1        0.17       -1.09      1.09 o
  -1  12   1        9.05       17.47      2.21 o
   0  12   1        7.84        7.33      1.30 o
 -22   0   2       87.45       81.63      2.97 o
 -21   0   2       32.13       27.22      2.24 o
 -20   0   2       46.92       39.05      2.06 o
 -19   0   2       34.30       30.83      2.79 o
 -18   0   2      122.51      108.51      2.76 o
 -17   0   2      227.37      209.52      3.70 o
 -16   0   2      564.55      421.71      4.89 o
 -15   0   2       67.92       77.26      1.66 o
 -14   0   2      198.38      175.12      3.38 o
 -13   0   2     1290.46     1257.04     12.62 o
 -12   0   2      127.19      152.34      2.26 o
 -11   0   2        0.15        0.23      0.27 o
 -10   0   2      783.53      743.38      7.10 o
  -9   0   2        9.03        3.12      0.30 o
  -8   0   2    14047.41    14418.39    122.57 o
  -7   0   2     1415.07     1442.86     12.58 o
  -6   0   2      763.96      972.10      9.69 o
  -5   0   2     3571.12     3732.73     49.56 o
  -4   0   2     3844.69     3987.50     37.29 o
  -3   0   2     1609.94     1511.94     22.83 o
  -2   0   2     1562.96     1677.00     19.61 o
  -1   0   2     1889.75     1944.92     19.99 o
   0   0   2    11156.90    10909.93    184.47 o
   1   0   2       29.40       28.91      0.52 o
   2   0   2     2148.02     2479.59     29.02 o
   3   0   2       29.15       23.07      0.60 o
   4   0   2     2634.80     2732.49     29.50 o
   5   0   2      101.32      108.96      2.18 o
   6   0   2      483.16      474.19      5.57 o
   7   0   2      892.80      840.18     12.86 o
   8   0   2     1425.30     1532.07     20.11 o
   9   0   2      268.39      253.99      3.51 o
  10   0   2     1593.43     1567.15     17.65 o
  11   0   2      264.69      259.97      2.97 o
  12   0   2      798.80      790.08      8.21 o
  13   0   2      266.85      264.58      3.47 o
  14   0   2        0.85        1.04      0.73 o
  15   0   2      760.15      754.26      8.21 o
  16   0   2        0.15        3.02      1.04 o
  17   0   2       20.68       21.65      1.68 o
  18   0   2      418.99      420.83      7.17 o
  19   0   2      167.23      178.62      4.18 o
  20   0   2       21.98       22.49      1.68 o
  21   0   2        7.98        5.56      1.38 o
 -22   1   2      107.54      131.01      2.82 o
 -21   1   2      165.77      176.64      2.91 o
 -20   1   2        0.32        0.91      0.79 o
 -19   1   2        6.08        3.43      0.81 o
 -18   1   2      207.47      204.30      2.78 o
 -17   1   2      165.51      159.00      2.15 o
 -16   1   2       76.94       61.88      1.43 o
 -15   1   2      260.44      238.86      2.57 o
 -14   1   2      108.18      125.31      1.76 o
 -13   1   2       20.13       11.27      0.52 o
 -12   1   2      287.85      307.02      2.66 o
 -11   1   2     1131.72     1199.27      8.86 o
 -10   1   2       16.94       18.96      1.13 o
  -9   1   2      652.09      578.69      3.99 o
  -8   1   2     3022.38     3440.97     21.64 o
  -7   1   2       25.08       51.03      0.58 o
  -6   1   2     3784.37     3972.46     27.13 o
  -5   1   2     1959.48     2150.86     15.39 o
  -4   1   2     2675.85     2724.61     23.97 o
  -3   1   2     4092.34     4147.40     30.87 o
  -2   1   2       87.27       87.79      0.66 o
  -1   1   2     1637.91     1639.76     17.18 o
   0   1   2    58353.00    48979.90    688.50 o
   1   1   2        1.69        6.05      0.41 o
   2   1   2      364.08      345.74      2.95 o
   3   1   2     2826.04     3012.25     22.75 o
   4   1   2       61.16       57.73      0.66 o
   5   1   2      867.60      836.55      6.58 o
   6   1   2      637.94      651.95      4.18 o
   7   1   2      102.93      101.00      1.34 o
   8   1   2     5647.02     6045.72     40.72 o
   9   1   2      444.88      426.23      3.67 o
  10   1   2        0.02        1.03      0.26 o
  11   1   2      998.66     1000.64      7.61 o
  12   1   2      592.76      572.22      5.33 o
  13   1   2       34.18       36.14      0.97 o
  14   1   2      904.67      891.83      6.90 o
  15   1   2      369.18      350.97      3.25 o
  16   1   2       83.90       91.65      1.75 o
  17   1   2      510.70      506.64      5.78 o
  18   1   2        6.77       10.06      1.02 o
  19   1   2       74.97       72.20      2.06 o
  20   1   2      192.01      197.69      3.24 o
  21   1   2        0.32        0.05      0.90 o
 -22   2   2       37.97       34.43      1.63 o
 -21   2   2       31.20       32.73      1.52 o
 -20   2   2       98.65       94.17      2.24 o
 -19   2   2      160.82      168.31      2.94 o
 -18   2   2        3.42        4.05      0.78 o
 -17   2   2      208.21      197.67      3.21 o
 -16   2   2        5.17        8.72      0.70 o
 -15   2   2        0.01        0.16      0.36 o
 -14   2   2      115.89      119.80      1.61 o
 -13   2   2       91.32       98.30      1.66 o
 -12   2   2        2.99        3.20      0.39 o
 -11   2   2     1301.36     1267.56      9.73 o
 -10   2   2      368.29      346.82      3.06 o
  -9   2   2      202.21      202.55      1.79 o
  -8   2   2     3440.15     3671.89     23.73 o
  -7   2   2      626.43      630.32      4.34 o
  -6   2   2       22.35       35.26      0.54 o
  -5   2   2     2750.29     2817.53     17.92 o
  -4   2   2       62.52       72.47      0.65 o
  -3   2   2       48.45       54.02      0.60 o
  -2   2   2       22.94       34.69      0.44 o
  -1   2   2       96.12      118.64      1.01 o
   0   2   2    21623.64    20963.13    276.30 o
   1   2   2      121.89      129.06      1.07 o
   2   2   2     4987.98     5070.98     29.17 o
   3   2   2      914.77     1052.27      6.56 o
   4   2   2     1523.88     1636.90      9.13 o
   5   2   2      428.08      511.89      3.55 o
   6   2   2        0.25        0.65      0.18 o
   7   2   2      542.49      561.39      4.26 o
   8   2   2        2.11        2.10      0.33 o
   9   2   2      265.68      266.07      2.17 o
  10   2   2     1532.84     1476.18     10.69 o
  11   2   2     1043.02     1001.96      7.56 o
  12   2   2      365.21      384.88      3.52 o
  13   2   2       96.70       97.43      1.46 o
  14   2   2        1.43        2.03      0.52 o
  15   2   2      261.19      262.85      3.59 o
  16   2   2       93.84       90.75      1.97 o
  17   2   2       25.80       29.16      1.62 o
  18   2   2      140.27      149.24      2.81 o
  19   2   2       92.15       86.33      2.25 o
  20   2   2       15.99       18.76      1.23 o
 -21   3   2      155.75      156.75      3.40 o
 -20   3   2       51.51       57.07      1.96 o
 -19   3   2      102.84      105.36      2.32 o
 -18   3   2      346.07      345.00      4.73 o
 -17   3   2       49.42       53.02      1.55 o
 -16   3   2       44.31       46.11      1.46 o
 -15   3   2      317.14      311.50      3.31 o
 -14   3   2        0.38       -0.27      0.66 o
 -13   3   2     1779.35     1741.89     13.62 o
 -12   3   2      198.86      203.43      1.97 o
 -11   3   2       30.78       32.80      0.78 o
 -10   3   2      115.68      113.39      1.54 o
  -9   3   2      124.20      117.15      1.38 o
  -8   3   2      559.03      558.35      4.16 o
  -7   3   2       48.21       45.44      1.27 o
  -6   3   2      153.65      134.38      1.07 o
  -5   3   2      860.19     1090.20      6.97 o
  -4   3   2      371.47      363.63      2.72 o
  -3   3   2     1026.32     1067.71      6.91 o
  -2   3   2      337.49      310.92      2.32 o
  -1   3   2      107.57       81.62      0.76 o
   0   3   2       39.24       38.37      0.47 o
   1   3   2       67.43       63.12      0.60 o
   2   3   2     1922.33     2089.68     12.03 o
   3   3   2      405.08      328.76      2.41 o
   4   3   2      114.96       93.90      0.97 o
   5   3   2        5.37        1.46      0.20 o
   6   3   2        0.66        0.05      0.18 o
   7   3   2        0.11        0.16      0.25 o
   8   3   2     1226.87     1245.57      8.64 o
   9   3   2       36.35       33.72      1.14 o
  10   3   2       46.99       45.11      0.89 o
  11   3   2      308.14      312.69      3.04 o
  12   3   2      308.49      291.44      2.96 o
  13   3   2      162.95      167.12      2.63 o
  14   3   2      174.16      170.98      2.36 o
  15   3   2      144.21      135.03      2.60 o
  16   3   2      113.39      107.96      3.35 o
  17   3   2      155.24      155.66      3.36 o
  18   3   2        4.72        6.62      1.08 o
  19   3   2       22.35       30.30      1.52 o
  20   3   2       84.02       85.23      2.94 o
 -21   4   2        0.08        0.74      1.14 o
 -20   4   2       79.21       80.29      2.32 o
 -19   4   2       52.64       51.09      1.80 o
 -18   4   2        9.78       13.46      1.11 o
 -17   4   2      307.92      306.42      4.73 o
 -16   4   2      132.65      134.85      2.43 o
 -15   4   2       77.51       71.88      1.51 o
 -14   4   2       23.96       19.36      0.70 o
 -13   4   2      287.34      292.45      3.30 o
 -12   4   2      522.60      490.34      4.23 o
 -11   4   2      203.72      197.68      1.96 o
 -10   4   2      109.97      120.62      1.40 o
  -9   4   2      469.63      455.80      3.46 o
  -8   4   2      284.54      255.66      2.20 o
  -7   4   2      204.85      202.97      1.74 o
  -6   4   2       11.35        8.00      0.37 o
  -5   4   2      746.26      806.58      6.25 o
  -4   4   2      300.49      325.13      2.57 o
  -3   4   2        4.28        2.05      0.20 o
  -2   4   2        9.26       12.89      0.37 o
  -1   4   2        5.39        9.69      0.43 o
   0   4   2      473.10      511.13      3.88 o
   1   4   2       41.46       43.16      0.59 o
   2   4   2      346.61      396.12      2.94 o
   3   4   2      193.52      276.78      1.94 o
   4   4   2       80.75       87.45      1.06 o
   5   4   2        0.01        0.37      0.31 o
   6   4   2       96.82      108.63      1.22 o
   7   4   2       22.23       19.12      0.59 o
   8   4   2        0.97        0.56      0.26 o
   9   4   2       83.90       79.51      1.17 o
  10   4   2      491.30      498.19      4.21 o
  11   4   2       46.48       40.94      1.63 o
  12   4   2        0.32        1.92      0.64 o
  13   4   2        0.25        1.57      0.78 o
  14   4   2        1.83        1.39      0.55 o
  15   4   2        2.31        1.46      0.61 o
  16   4   2       57.56       55.71      2.23 o
  17   4   2        2.32        2.12      0.88 o
  18   4   2        2.93        3.83      0.88 o
  19   4   2       39.26       37.09      1.76 o
 -20   5   2        8.10        8.66      1.43 o
 -19   5   2        2.95        1.34      0.91 o
 -18   5   2      180.29      193.57      4.73 o
 -17   5   2       14.00       14.19      1.50 o
 -16   5   2      186.63      182.42      3.04 o
 -15   5   2       47.45       45.14      1.50 o
 -14   5   2       35.04       31.23      1.00 o
 -13   5   2      310.82      304.60      3.30 o
 -12   5   2      103.35      107.49      1.70 o
 -11   5   2      613.14      607.52      5.13 o
 -10   5   2      293.18      272.60      2.64 o
  -9   5   2       81.66       75.30      1.03 o
  -8   5   2      251.43      256.64      2.46 o
  -7   5   2       52.82       44.49      0.76 o
  -6   5   2      207.46      231.74      2.22 o
  -5   5   2        4.24        3.95      0.67 o
  -4   5   2       96.03       78.07      1.02 o
  -3   5   2      976.01     1014.64      7.80 o
  -2   5   2        0.22       -0.09      0.25 o
  -1   5   2      100.52       77.14      0.98 o
   0   5   2        0.66        1.04      1.04 o
   1   5   2        3.83        1.25      0.22 o
   2   5   2        4.66        6.74      0.38 o
   3   5   2      156.17      170.15      1.83 o
   4   5   2        4.58        7.27      0.36 o
   5   5   2      270.36      288.65      2.76 o
   6   5   2       14.44       16.46      0.73 o
   7   5   2       26.12       16.84      0.61 o
   8   5   2       11.15        6.28      0.43 o
   9   5   2        0.35       -0.09      0.36 o
  10   5   2        3.90        2.37      0.47 o
  11   5   2       30.53       26.80      0.88 o
  12   5   2        0.90        1.47      0.47 o
  13   5   2        3.75        2.69      0.50 o
  14   5   2       71.80       69.57      2.48 o
  15   5   2        8.94        8.86      1.05 o
  16   5   2        1.67        1.30      0.90 o
  17   5   2        0.02       -0.42      0.83 o
  18   5   2       35.08       29.25      1.68 o
  19   5   2        8.18        4.07      0.95 o
 -19   6   2        2.91        3.44      1.13 o
 -18   6   2        0.05       -1.36      1.36 o
 -17   6   2        9.02       10.32      1.30 o
 -16   6   2        8.84        9.31      1.28 o
 -15   6   2        2.41        1.49      0.83 o
 -14   6   2       42.06       38.85      1.35 o
 -13   6   2      415.70      401.21      4.50 o
 -12   6   2       39.42       41.74      1.48 o
 -11   6   2      527.38      531.11      5.94 o
 -10   6   2       94.09       86.50      2.44 o
  -9   6   2       79.44       77.40      1.55 o
  -8   6   2        1.13       -0.44      0.44 o
  -7   6   2       36.46       43.32      0.92 o
  -6   6   2        9.88        7.84      0.50 o
  -5   6   2       54.87       59.49      1.15 o
  -4   6   2        0.11        0.59      0.47 o
  -3   6   2       30.25       38.53      0.93 o
  -2   6   2      295.78      275.77      2.69 o
  -1   6   2      143.55      122.72      1.44 o
   0   6   2      425.87      439.90      3.91 o
   1   6   2       14.97        9.41      0.68 o
   2   6   2       46.83       52.06      1.86 o
   3   6   2      195.71      190.84      2.56 o
   4   6   2       63.50       59.09      1.20 o
   5   6   2      144.89      151.49      1.88 o
   6   6   2        0.27        0.79      0.41 o
   7   6   2      118.36      104.96      1.64 o
   8   6   2        6.56        6.63      0.58 o
   9   6   2       38.40       38.90      1.04 o
  10   6   2        8.19        9.39      0.70 o
  11   6   2      112.89      106.48      1.73 o
  12   6   2       23.54       25.22      1.06 o
  13   6   2      427.45      436.12      5.16 o
  14   6   2       10.50       13.02      1.28 o
  15   6   2       44.40       47.64      2.14 o
  16   6   2       25.75       27.49      1.82 o
  17   6   2        0.04       -1.61      1.61 o
  18   6   2        0.85        0.36      1.07 o
 -18   7   2        0.08        1.18      1.28 o
 -17   7   2       24.17       22.06      2.70 o
 -16   7   2       16.43       17.72      1.48 o
 -15   7   2        9.21        9.99      1.28 o
 -14   7   2        0.17       -0.69      0.83 o
 -13   7   2        0.35        0.58      0.71 o
 -12   7   2       11.80       10.75      0.84 o
 -11   7   2       31.08       32.45      1.32 o
 -10   7   2       36.34       36.76      1.26 o
  -9   7   2        9.80        6.19      0.72 o
  -8   7   2       17.68       17.27      0.89 o
  -7   7   2        4.77        5.58      0.46 o
  -6   7   2       14.80        9.57      0.63 o
  -5   7   2        4.78        3.29      0.60 o
  -4   7   2        0.53       -0.36      0.64 o
  -3   7   2      164.47      189.08      2.42 o
  -2   7   2      121.12      120.34      1.81 o
  -1   7   2      180.05      162.67      2.31 o
   0   7   2      456.43      453.21      4.51 o
   1   7   2       17.03       18.09      0.95 o
   2   7   2        0.48        0.40      0.50 o
   3   7   2        0.08       -0.36      0.48 o
   4   7   2       47.32       52.48      1.47 o
   5   7   2      164.90      155.05      2.42 o
   6   7   2        1.38        1.93      0.65 o
   7   7   2       23.36       22.15      0.97 o
   8   7   2       89.38       62.74      1.53 o
   9   7   2       17.00       16.37      0.89 o
  10   7   2       13.99        8.58      0.82 o
  11   7   2        0.27        0.00      0.73 o
  12   7   2        2.12        2.54      0.87 o
  13   7   2        8.82        9.17      1.07 o
  14   7   2      102.52       96.89      2.27 o
  15   7   2        6.30        9.47      1.15 o
  16   7   2       11.49       14.13      1.28 o
 -16   8   2       44.69       48.45      2.65 o
 -15   8   2       25.00       25.74      1.74 o
 -14   8   2       48.58       53.06      4.58 o
 -13   8   2       10.95       13.80      1.66 o
 -12   8   2       36.77       34.80      2.16 o
 -11   8   2       23.62       23.45      1.57 o
 -10   8   2       17.27       15.37      1.27 o
  -9   8   2       50.62       46.66      1.98 o
  -8   8   2      156.56      151.07      3.10 o
  -7   8   2        4.03        2.14      0.76 o
  -6   8   2        7.69        7.88      0.83 o
  -5   8   2       14.46       12.07      0.83 o
  -4   8   2        1.39        0.80      0.60 o
  -3   8   2       23.31       20.69      1.01 o
  -2   8   2        0.27        1.36      0.70 o
  -1   8   2      363.98      366.08      3.94 o
   0   8   2       32.25       33.63      1.31 o
   1   8   2       18.85       17.48      1.14 o
   2   8   2       32.85       29.73      1.24 o
   3   8   2        0.04       -0.55      0.55 o
   4   8   2        4.35        3.41      0.65 o
   5   8   2       13.51       13.22      0.89 o
   6   8   2       61.07       59.20      1.50 o
   7   8   2       39.14       34.94      1.30 o
   8   8   2       58.70       53.66      1.69 o
   9   8   2       12.03       12.30      1.05 o
  10   8   2       14.83       13.55      1.25 o
  11   8   2        0.95        1.93      0.88 o
  12   8   2       10.84       11.49      1.45 o
  13   8   2       18.49       14.34      1.59 o
  14   8   2        0.60        1.08      1.34 o
  15   8   2        1.00        1.04      1.20 o
 -14   9   2       26.75       27.04      3.31 o
 -13   9   2       11.97       12.89      1.59 o
 -12   9   2       14.97       13.29      1.59 o
 -11   9   2        2.31        1.55      1.24 o
 -10   9   2       95.16       98.39      3.20 o
  -9   9   2        6.75        5.57      1.28 o
  -8   9   2        6.74        3.47      0.85 o
  -7   9   2        6.93        4.48      0.93 o
  -6   9   2        3.29        4.14      1.09 o
  -5   9   2        3.93        3.48      0.87 o
  -4   9   2        2.75        0.60      0.73 o
  -3   9   2       22.23       19.36      1.25 o
  -2   9   2       25.45       25.17      1.38 o
  -1   9   2       21.30       25.40      1.42 o
   0   9   2      695.27      724.38      7.94 o
   1   9   2      118.63      117.75      2.50 o
   2   9   2        0.39       -0.61      0.61 o
   3   9   2        3.46        3.17      0.89 o
   4   9   2        9.31        7.44      1.01 o
   5   9   2        1.48       -0.12      0.77 o
   6   9   2        7.68        5.42      0.87 o
   7   9   2       55.43       49.85      1.96 o
   8   9   2      103.74       98.27      2.65 o
   9   9   2        4.81        4.73      0.97 o
  10   9   2        0.12        0.32      0.95 o
  11   9   2        4.84        3.56      1.61 o
  12   9   2       10.93       10.20      2.00 o
  13   9   2        9.27        4.97      2.08 o
 -12  10   2        1.92        0.00      1.23 o
 -11  10   2        6.14        9.86      1.59 o
 -10  10   2        1.21        0.52      1.20 o
  -9  10   2       31.15       22.29      1.89 o
  -8  10   2      129.52      121.93      3.11 o
  -7  10   2       19.06       21.74      1.56 o
  -6  10   2        3.09        2.16      0.82 o
  -5  10   2        1.48        1.53      0.89 o
  -4  10   2        2.84        2.50      0.87 o
  -3  10   2       12.77       10.18      1.10 o
  -2  10   2       34.39       39.67      1.71 o
  -1  10   2       23.82       24.50      1.43 o
   0  10   2       58.89       66.46      2.43 o
   1  10   2        2.32        4.11      0.89 o
   2  10   2      185.28      187.54      3.97 o
   3  10   2        2.67        3.25      1.04 o
   4  10   2       35.42       29.90      2.11 o
   5  10   2        0.73       -0.45      1.07 o
   6  10   2       22.20       20.64      1.48 o
   7  10   2       28.75       27.62      1.68 o
   8  10   2        5.07        1.09      1.07 o
   9  10   2        4.24        3.88      1.78 o
  10  10   2       79.01       99.26      3.61 o
  11  10   2        8.95       11.66      2.21 o
  -9  11   2        1.11        0.29      2.08 o
  -8  11   2        0.11       -0.44      1.09 o
  -7  11   2        0.70        1.70      1.09 o
  -6  11   2       10.07        9.87      1.26 o
  -5  11   2        2.18        2.14      1.03 o
  -4  11   2        3.67        4.37      1.22 o
  -3  11   2       28.68       33.97      1.88 o
  -2  11   2        1.10        1.43      1.04 o
  -1  11   2        9.25        8.69      1.35 o
   0  11   2       49.74       51.33      3.15 o
   1  11   2       37.77       38.09      3.68 o
   2  11   2      164.25      187.07      4.51 o
   3  11   2        4.64        7.56      1.35 o
   4  11   2        0.42       -0.49      1.09 o
   5  11   2       17.23       19.18      2.10 o
   6  11   2        3.36        3.47      1.50 o
   7  11   2       11.77       12.89      2.42 o
 -22   1   3        5.15        5.47      1.58 o
 -21   1   3        0.29       -1.20      1.20 o
 -20   1   3       13.85       14.22      1.13 o
 -19   1   3       23.53       22.11      1.15 o
 -18   1   3       12.10       11.16      0.80 o
 -17   1   3        0.00       -0.55      0.55 o
 -16   1   3        0.75       -0.38      0.43 o
 -15   1   3       72.93       56.75      1.10 o
 -14   1   3       24.71       22.50      0.75 o
 -13   1   3       12.38       16.63      0.64 o
 -12   1   3      623.41      600.88      4.91 o
 -11   1   3        0.10        0.22      0.23 o
 -10   1   3        8.29        6.53      0.32 o
  -9   1   3       83.55      105.49      1.09 o
  -8   1   3       49.69       54.39      0.70 o
  -7   1   3      593.94      653.03      4.47 o
  -6   1   3        1.01        1.14      0.16 o
  -5   1   3       36.72       32.42      0.37 o
  -4   1   3     4018.88     4516.71     47.67 o
  -3   1   3       27.29       27.02      0.33 o
  -2   1   3       83.32       67.98      0.67 o
  -1   1   3     3346.52     3551.89     39.78 o
   0   1   3      191.48      182.31      1.55 o
   1   1   3    15453.33    16266.94     99.71 o
   2   1   3      331.69      363.89      2.85 o
   3   1   3       40.63       45.53      0.61 o
   4   1   3       29.61       42.29      0.62 o
   5   1   3        5.01        7.60      0.44 o
   6   1   3      569.07      635.27      6.96 o
   7   1   3       20.32       20.24      0.53 o
   8   1   3      656.27      659.57      5.34 o
   9   1   3      709.30      730.38      5.70 o
  10   1   3      103.69      100.21      1.43 o
  11   1   3       30.04       29.11      0.94 o
  12   1   3      424.97      421.05      4.36 o
  13   1   3      122.97      120.79      1.62 o
  14   1   3       56.06       53.48      1.25 o
  15   1   3        4.19        5.07      0.68 o
  16   1   3       47.30       48.39      1.55 o
  17   1   3       13.13       13.22      1.31 o
  18   1   3       13.30       15.89      1.13 o
  19   1   3       15.06       13.38      1.09 o
  20   1   3       60.98       69.86      2.07 o
 -22   2   3        1.13        3.53      0.99 o
 -21   2   3        4.07        2.96      1.31 o
 -20   2   3        0.90        1.24      0.89 o
 -19   2   3        5.86        3.30      1.03 o
 -18   2   3       32.83       34.86      1.35 o
 -17   2   3        1.07        1.55      0.50 o
 -16   2   3        0.57        0.85      0.67 o
 -15   2   3      421.65      390.45      4.23 o
 -14   2   3      110.54      108.45      1.85 o
 -13   2   3      117.49      113.73      1.58 o
 -12   2   3       27.23       33.69      0.75 o
 -11   2   3       69.47       63.97      1.05 o
 -10   2   3      534.61      511.31      3.67 o
  -9   2   3     1491.76     1646.84     10.26 o
  -8   2   3       94.74      104.90      0.88 o
  -7   2   3      470.36      593.83      3.93 o
  -6   2   3        8.71       12.05      0.41 o
  -5   2   3       34.12       23.21      0.61 o
  -4   2   3     1676.97     2001.88     13.99 o
  -3   2   3      685.09      783.48      5.35 o
  -2   2   3     1084.94     1135.52      7.31 o
  -1   2   3       61.51       59.17      0.72 o
   0   2   3      132.32      141.37      1.11 o
   1   2   3     2159.21     2234.56     13.71 o
   2   2   3       30.91       34.88      0.46 o
   3   2   3      199.84      214.95      1.56 o
   4   2   3     3572.45     4085.46     25.36 o
   5   2   3      393.36      411.62      2.89 o
   6   2   3        9.85        5.68      0.49 o
   7   2   3     1263.85     1186.71      8.51 o
   8   2   3        5.44        6.60      0.41 o
   9   2   3      142.82      138.05      1.64 o
  10   2   3        0.02       -0.03      0.32 o
  11   2   3      318.20      319.87      3.14 o
  12   2   3     1957.23     1980.98     15.32 o
  13   2   3        8.66        8.20      0.69 o
  14   2   3        2.91        4.01      0.78 o
  15   2   3        4.38        3.33      0.83 o
  16   2   3       12.82       10.15      0.99 o
  17   2   3      315.45      305.22      4.88 o
  18   2   3       38.49       34.33      1.72 o
  19   2   3        6.16        9.43      1.28 o
  20   2   3       11.46       11.78      1.44 o
 -21   3   3        1.80        4.45      1.15 o
 -20   3   3      282.12      311.83      5.71 o
 -19   3   3       55.30       65.48      2.22 o
 -18   3   3       13.71       15.55      1.10 o
 -17   3   3       17.51       18.35      0.98 o
 -16   3   3       97.74      104.57      1.95 o
 -15   3   3        6.80        2.01      0.56 o
 -14   3   3       74.40       67.69      1.78 o
 -13   3   3       13.54       17.34      0.86 o
 -12   3   3     1510.47     1530.73     11.98 o
 -11   3   3       36.24       34.99      0.70 o
 -10   3   3      278.85      271.61      2.16 o
  -9   3   3       49.71       40.84      0.61 o
  -8   3   3      385.09      417.70      3.30 o
  -7   3   3       84.22       88.29      0.90 o
  -6   3   3       96.13       97.24      0.99 o
  -5   3   3       90.08      104.13      0.99 o
  -4   3   3      532.09      703.29      4.92 o
  -3   3   3       14.64       16.48      0.35 o
  -2   3   3      181.23      175.57      1.47 o
  -1   3   3      209.10      226.41      1.66 o
   0   3   3        6.49        0.57      0.22 o
   1   3   3     2749.76     3115.06     18.35 o
   2   3   3      146.71      169.95      1.34 o
   3   3   3       22.25       27.59      0.50 o
   4   3   3     1031.43     1228.27      8.17 o
   5   3   3      200.23      200.70      1.68 o
   6   3   3      197.87      194.90      1.80 o
   7   3   3       97.20      102.02      1.21 o
   8   3   3      499.35      460.30      3.73 o
   9   3   3      978.95     1045.21      7.32 o
  10   3   3      329.41      328.07      4.67 o
  11   3   3      220.99      204.78      2.88 o
  12   3   3      791.09      759.07      6.39 o
  13   3   3      241.69      227.20      2.54 o
  14   3   3      160.62      155.95      2.65 o
  15   3   3        0.60        1.56      0.78 o
  16   3   3      131.04      132.25      2.77 o
  17   3   3        4.70        3.75      0.88 o
  18   3   3        4.10        3.85      0.93 o
  19   3   3      180.71      178.49      3.37 o
 -21   4   3        4.22        1.79      1.10 o
 -20   4   3       42.08       43.79      3.85 o
 -19   4   3       27.70       32.93      1.63 o
 -18   4   3       66.34       74.86      2.05 o
 -17   4   3      297.76      309.92      4.40 o
 -16   4   3        0.51        0.85      0.52 o
 -15   4   3      131.56      136.89      2.17 o
 -14   4   3       69.32       73.23      1.43 o
 -13   4   3      217.52      216.51      2.70 o
 -12   4   3     2973.75     3022.70     23.42 o
 -11   4   3      570.48      557.64      5.31 o
 -10   4   3        0.00        0.21      0.27 o
  -9   4   3      851.80      915.91      6.80 o
  -8   4   3      297.79      282.70      2.25 o
  -7   4   3       15.66       11.09      0.53 o
  -6   4   3      185.30      155.88      1.55 o
  -5   4   3       87.54       74.60      0.81 o
  -4   4   3     2593.99     3250.65     20.70 o
  -3   4   3      340.70      343.52      2.87 o
  -2   4   3       80.43       63.95      0.77 o
  -1   4   3      802.31      890.67      6.40 o
   0   4   3      344.57      339.31      2.49 o
   1   4   3     1641.65     1684.35     10.21 o
   2   4   3      248.46      255.62      1.85 o
   3   4   3      574.04      601.14      4.11 o
   4   4   3      595.21      648.59      4.90 o
   5   4   3       74.79       72.44      0.93 o
   6   4   3      314.19      280.67      2.41 o
   7   4   3        0.02       -0.29      0.29 o
   8   4   3      197.97      189.55      1.91 o
   9   4   3      607.30      581.16      5.00 o
  10   4   3       13.19       10.89      0.63 o
  11   4   3      642.92      624.51      5.45 o
  12   4   3       99.63       93.11      1.67 o
  13   4   3        7.30        8.18      0.77 o
  14   4   3       97.00       94.87      2.40 o
  15   4   3       43.43       39.61      1.68 o
  16   4   3        0.46       -0.78      0.78 o
  17   4   3       97.37       95.48      2.51 o
  18   4   3       75.14       69.48      2.25 o
  19   4   3        0.01       -0.73      0.81 o
 -20   5   3      217.83      241.43      6.10 o
 -19   5   3      182.97      183.77      6.03 o
 -18   5   3      126.07      131.53      3.37 o
 -17   5   3       24.90       21.86      1.87 o
 -16   5   3      173.97      177.45      3.04 o
 -15   5   3      183.48      189.52      2.98 o
 -14   5   3        5.39        3.36      0.63 o
 -13   5   3       18.53       19.19      0.86 o
 -12   5   3      608.84      618.49      6.16 o
 -11   5   3       12.74       10.13      0.70 o
 -10   5   3     1254.02     1273.07     11.38 o
  -9   5   3      212.12      193.40      2.45 o
  -8   5   3      322.04      321.76      3.26 o
  -7   5   3      551.29      542.89      5.23 o
  -6   5   3      103.84       96.12      1.28 o
  -5   5   3      184.91      150.73      1.44 o
  -4   5   3      434.81      443.27      3.51 o
  -3   5   3       68.16       62.70      0.94 o
  -2   5   3     1014.92     1020.04      7.36 o
  -1   5   3     1219.88     1187.45      8.33 o
   0   5   3      158.05      152.03      1.54 o
   1   5   3      301.80      346.97      3.20 o
   2   5   3      284.08      266.86      2.43 o
   3   5   3      201.51      191.78      2.10 o
   4   5   3      114.14       93.78      1.13 o
   5   5   3       14.44       12.83      0.56 o
   6   5   3       74.92       69.50      1.10 o
   7   5   3      651.71      599.68      4.91 o
   8   5   3       52.27       50.08      1.03 o
   9   5   3        0.11        0.30      0.31 o
  10   5   3      105.08      101.46      1.60 o
  11   5   3      106.79      100.88      1.82 o
  12   5   3       65.38       68.66      1.86 o
  13   5   3      113.99      114.38      2.51 o
  14   5   3       60.78       61.52      3.08 o
  15   5   3        0.17       -0.09      0.71 o
  16   5   3       50.04       50.43      1.98 o
  17   5   3        7.89        7.71      1.15 o
  18   5   3       12.09       12.00      1.26 o
 -19   6   3       46.66       54.17      2.67 o
 -18   6   3      142.53      144.26      3.81 o
 -17   6   3       57.46       57.95      2.15 o
 -16   6   3       29.01       31.11      1.28 o
 -15   6   3      227.46      229.83      3.49 o
 -14   6   3      249.07      256.55      3.42 o
 -13   6   3       27.03       31.01      1.61 o
 -12   6   3      250.91      243.31      3.20 o
 -11   6   3      777.77      786.66      8.42 o
 -10   6   3      236.05      221.30      3.45 o
  -9   6   3      388.16      361.73      4.75 o
  -8   6   3      275.90      270.31      3.58 o
  -7   6   3       24.35       13.81      0.68 o
  -6   6   3      430.03      441.60      3.89 o
  -5   6   3      386.03      381.14      3.40 o
  -4   6   3      318.84      378.68      3.52 o
  -3   6   3      726.34      740.17      5.67 o
  -2   6   3       28.99       28.24      0.93 o
  -1   6   3       47.73       41.20      1.09 o
   0   6   3     1597.04     1662.45     13.53 o
   1   6   3      352.02      322.93      3.45 o
   2   6   3      349.43      354.78      3.65 o
   3   6   3     1195.70     1194.85      9.86 o
   4   6   3      299.02      312.72      3.05 o
   5   6   3      592.80      592.16      5.21 o
   6   6   3       69.19       78.54      1.37 o
   7   6   3        8.77        3.07      0.47 o
   8   6   3      658.27      624.11      6.05 o
   9   6   3       91.20       91.29      1.66 o
  10   6   3      112.34      113.78      1.82 o
  11   6   3      240.02      232.38      3.13 o
  12   6   3      357.26      356.36      4.70 o
  13   6   3       51.49       49.55      1.59 o
  14   6   3       14.68       14.59      1.01 o
  15   6   3        4.12        7.08      1.13 o
  16   6   3        3.66        3.57      1.25 o
  17   6   3       77.92       82.02      3.62 o
 -18   7   3       78.91       90.54      4.10 o
 -17   7   3       30.31       25.24      1.53 o
 -16   7   3       53.53       59.44      2.38 o
 -15   7   3       17.57       17.84      1.11 o
 -14   7   3        5.68        5.21      0.70 o
 -13   7   3       61.98       63.18      1.72 o
 -12   7   3      124.89      114.45      2.56 o
 -11   7   3       62.28       57.62      1.94 o
 -10   7   3      289.12      302.66      4.38 o
  -9   7   3      536.87      504.95      6.86 o
  -8   7   3       39.71       41.15      1.68 o
  -7   7   3      296.02      293.78      3.55 o
  -6   7   3      236.26      225.29      2.69 o
  -5   7   3       70.26       75.90      1.27 o
  -4   7   3       52.77       46.95      1.57 o
  -3   7   3       53.62       45.78      3.05 o
  -2   7   3     1373.47     1442.52     12.67 o
  -1   7   3     2803.93     2897.03     22.94 o
   0   7   3        4.90        7.42      1.31 o
   1   7   3       15.49       15.01      0.80 o
   2   7   3      140.74      134.74      2.01 o
   3   7   3      159.88      171.30      2.23 o
   4   7   3      938.76      967.77      9.35 o
   5   7   3        9.69        8.95      0.75 o
   6   7   3       74.04       69.14      1.64 o
   7   7   3      522.68      502.39      5.37 o
   8   7   3       48.87       43.22      1.35 o
   9   7   3        0.30        2.11      0.77 o
  10   7   3       85.60       88.73      2.00 o
  11   7   3        0.04       -0.60      0.88 o
  12   7   3        0.04        0.00      0.82 o
  13   7   3       15.61       15.15      1.44 o
  14   7   3      112.88      110.84      3.14 o
  15   7   3      107.08      112.46      3.79 o
  16   7   3       12.71       13.05      2.60 o
 -16   8   3        6.30        7.70      1.15 o
 -15   8   3       72.29       72.76      2.63 o
 -14   8   3       65.05       70.10      2.58 o
 -13   8   3        3.32        1.72      0.87 o
 -12   8   3        4.49        2.03      0.70 o
 -11   8   3       28.96       28.14      1.35 o
 -10   8   3      272.67      246.38      4.60 o
  -9   8   3       55.55       53.88      1.59 o
  -8   8   3       60.01       58.25      1.69 o
  -7   8   3        0.27       -0.74      0.74 o
  -6   8   3        9.52       12.49      1.20 o
  -5   8   3      133.30      125.43      2.11 o
  -4   8   3        2.91       -0.61      0.61 o
  -3   8   3      171.80      176.14      2.51 o
  -2   8   3       31.35       38.17      2.31 o
  -1   8   3      175.05      166.14      2.87 o
   0   8   3      402.07      394.46      4.29 o
   1   8   3       84.77       72.73      1.64 o
   2   8   3       36.71       34.01      1.21 o
   3   8   3      254.83      249.43      3.63 o
   4   8   3       94.54       86.97      1.96 o
   5   8   3       45.45       47.55      1.68 o
   6   8   3      124.76      119.93      2.50 o
   7   8   3       22.21       15.95      1.19 o
   8   8   3       95.11       91.07      2.53 o
   9   8   3        5.89        7.74      1.29 o
  10   8   3        3.89        2.56      1.14 o
  11   8   3      114.63      113.99      5.28 o
  12   8   3      189.77      175.95      4.28 o
  13   8   3        2.46        0.00      2.34 o
  14   8   3       52.95       54.55      4.68 o
 -14   9   3       29.43       30.11      2.31 o
 -13   9   3        9.54       11.45      1.59 o
 -12   9   3        1.40       -0.57      1.07 o
 -11   9   3       15.51       15.85      1.43 o
 -10   9   3       47.45       49.07      2.43 o
  -9   9   3       83.38       75.23      3.98 o
  -8   9   3       11.92       14.84      1.26 o
  -7   9   3       33.91       34.22      2.54 o
  -6   9   3       31.46       27.44      1.34 o
  -5   9   3       15.33       16.41      1.38 o
  -4   9   3       34.94       33.72      1.61 o
  -3   9   3        1.62       -0.79      0.79 o
  -2   9   3      287.51      282.92      4.66 o
  -1   9   3      186.47      189.79      3.50 o
   0   9   3        5.82        4.70      0.85 o
   1   9   3      151.71      166.74      2.86 o
   2   9   3       44.69       43.46      1.78 o
   3   9   3        0.89       -0.73      0.73 o
   4   9   3       78.34       76.72      2.26 o
   5   9   3       28.22       32.22      2.02 o
   6   9   3        4.29        2.19      0.88 o
   7   9   3       38.13       43.27      2.47 o
   8   9   3       17.49       13.95      1.35 o
   9   9   3        9.38        9.76      1.50 o
  10   9   3        6.85        8.73      1.99 o
  11   9   3       38.58       54.14      3.68 o
  12   9   3       27.07       27.01      3.12 o
 -12  10   3       26.41       26.96      2.19 o
 -11  10   3        0.02       -1.14      1.74 o
 -10  10   3       12.79       11.14      1.50 o
  -9  10   3        0.07       -0.99      1.36 o
  -8  10   3        1.34        2.08      1.20 o
  -7  10   3       54.83       52.98      2.20 o
  -6  10   3        9.96        8.47      1.15 o
  -5  10   3        0.69       -0.78      0.78 o
  -4  10   3        0.10       -0.35      0.83 o
  -3  10   3        0.05       -0.30      0.88 o
  -2  10   3        1.31        0.78      0.88 o
  -1  10   3       16.35       16.10      1.41 o
   0  10   3        0.01       -0.48      0.88 o
   1  10   3       12.60       11.64      1.50 o
   2  10   3       69.57       82.36      3.00 o
   3  10   3       26.45       29.06      2.10 o
   4  10   3        1.03        0.52      1.20 o
   5  10   3        0.18       -1.20      1.20 o
   6  10   3       12.91       14.63      1.68 o
   7  10   3       15.84       20.08      2.65 o
   8  10   3        2.27        3.30      1.50 o
   9  10   3       68.76       92.33      3.50 o
  10  10   3       22.66       29.16      2.40 o
  -8  11   3       10.82       10.14      1.78 o
  -7  11   3        2.81        1.43      1.16 o
  -6  11   3        8.27        7.91      1.35 o
  -5  11   3       92.52       94.17      4.28 o
  -4  11   3        5.47        5.79      1.22 o
  -3  11   3        6.39        1.21      1.20 o
  -2  11   3        0.63       -1.20      1.20 o
  -1  11   3        1.58        2.12      1.59 o
   0  11   3       24.04       20.52      2.02 o
   1  11   3       58.28       70.70      3.20 o
   2  11   3       15.58       22.95      2.56 o
   3  11   3        2.27        6.73      1.59 o
   4  11   3        1.03        0.17      1.50 o
   5  11   3        1.15        0.22      1.28 o
   6  11   3        3.85        4.51      1.50 o
 -22   0   4      132.75      143.54      5.62 o
 -21   0   4       71.40       68.85      4.12 o
 -20   0   4        1.17       12.49     19.78 o
 -19   0   4      111.08      109.35      5.24 o
 -18   0   4      386.27      375.16      7.85 o
 -17   0   4       35.23       36.71      4.42 o
 -16   0   4        5.43        8.38      1.49 o
 -15   0   4      609.90      570.86      9.46 o
 -14   0   4        1.29        0.14      0.56 o
 -13   0   4      354.22      335.00      5.24 o
 -12   0   4      117.53      118.19      1.61 o
 -11   0   4      207.84      179.81      2.42 o
 -10   0   4      499.89      463.77      4.49 o
  -9   0   4        0.68        0.12      0.25 o
  -8   0   4       48.38       68.52      1.81 o
  -7   0   4      239.73      208.98      2.21 o
  -6   0   4      108.32       97.90      2.25 o
  -5   0   4       40.74       39.27      1.53 o
  -4   0   4       10.48       12.96      0.69 o
  -3   0   4     1337.00     1343.27     14.19 o
  -2   0   4      339.99      359.67      3.28 o
  -1   0   4       79.89       55.57      1.03 o
   0   0   4     5307.70     5859.67     48.89 o
   1   0   4       97.16      135.45      1.63 o
   2   0   4     1675.67     1654.07     14.22 o
   3   0   4     5267.89     5665.12    125.12 o
   4   0   4      103.26       83.16      1.48 o
   5   0   4       96.76       63.87      2.03 o
   6   0   4      952.87     1025.61     11.98 o
   7   0   4      731.65      745.77      8.35 o
   8   0   4     1466.63     1548.06     16.67 o
   9   0   4        8.46        9.17      1.11 o
  10   0   4     1057.50     1034.99     11.41 o
  11   0   4     2587.64     2557.90     72.64 o
  12   0   4       34.41       33.59      1.85 o
  13   0   4      370.72      371.61      4.39 o
  14   0   4      328.33      329.17      5.47 o
  15   0   4        4.05        4.38      1.06 o
  16   0   4      239.58      255.39      5.77 o
  17   0   4       56.87       55.53      2.59 o
  18   0   4        0.60       -0.28      0.98 o
  19   0   4       70.23       70.40      2.89 o
 -22   1   4        6.80        4.36      1.29 o
 -21   1   4      123.74      128.05      4.12 o
 -20   1   4       71.00       64.73      2.27 o
 -19   1   4      155.72      168.20      3.71 o
 -18   1   4       18.30       14.78      1.12 o
 -17   1   4      458.88      449.69      5.49 o
 -16   1   4        0.06        0.24      0.50 o
 -15   1   4       28.63       22.36      0.95 o
 -14   1   4      469.25      458.58      5.52 o
 -13   1   4       27.57       19.97      1.13 o
 -12   1   4      223.29      217.83      2.58 o
 -11   1   4     3042.25     3055.91     22.56 o
 -10   1   4       35.94       30.58      0.77 o
  -9   1   4      878.50      834.99      6.50 o
  -8   1   4     2556.62     2784.62     17.40 o
  -7   1   4       12.82       14.28      0.38 o
  -6   1   4      385.27      352.59      2.87 o
  -5   1   4      106.21       82.15      0.99 o
  -4   1   4      288.84      296.73      3.92 o
  -3   1   4     2061.50     2277.26     15.79 o
  -2   1   4       14.84        7.86      0.27 o
  -1   1   4      170.36      208.79      1.62 o
   0   1   4     3415.14     3679.99     25.26 o
   1   1   4        0.63        0.39      0.21 o
   2   1   4      272.89      315.43      3.05 o
   3   1   4      121.60      110.81      1.15 o
   4   1   4     1377.16     1423.95     10.03 o
   5   1   4       15.45       23.02      0.53 o
   6   1   4      536.57      555.16      4.61 o
   7   1   4      725.96      717.80      6.07 o
   8   1   4      137.32      132.60      1.73 o
   9   1   4      531.44      530.41      4.88 o
  10   1   4      525.52      514.31      4.71 o
  11   1   4       96.57       96.72      1.64 o
  12   1   4      947.89      929.01      7.68 o
  13   1   4      156.75      164.99      2.03 o
  14   1   4      211.74      212.01      2.83 o
  15   1   4      327.87      330.04      4.17 o
  16   1   4        0.03       -0.26      0.64 o
  17   1   4       66.09       67.85      1.85 o
  18   1   4       92.41       96.99      2.48 o
  19   1   4       60.03       63.95      2.18 o
 -22   2   4       46.84       42.42      2.59 o
 -21   2   4       79.99       90.06      3.39 o
 -20   2   4        2.88        1.51      1.27 o
 -19   2   4      152.83      153.68      3.58 o
 -18   2   4      374.72      359.16      7.74 o
 -17   2   4        8.81        8.95      1.19 o
 -16   2   4       26.25       17.75      1.01 o
 -15   2   4      372.85      350.25      3.68 o
 -14   2   4        6.19        2.02      0.49 o
 -13   2   4     1944.25     1912.97     17.08 o
 -12   2   4        0.66        0.34      0.45 o
 -11   2   4      394.71      406.17      3.99 o
 -10   2   4      149.66      151.82      1.38 o
  -9   2   4        3.53        1.10      0.25 o
  -8   2   4      558.67      518.69      4.01 o
  -7   2   4        4.61        4.12      0.24 o
  -6   2   4     1294.52     1302.49      9.33 o
  -5   2   4      853.75     1071.39      7.93 o
  -4   2   4      257.36      259.76      2.29 o
  -3   2   4     2933.32     3229.90     25.22 o
  -2   2   4      146.83      125.88      1.11 o
  -1   2   4      124.03      102.12      1.02 o
   0   2   4      645.08      755.10      5.78 o
   1   2   4        0.07        0.23      0.18 o
   2   2   4     3344.71     3595.24     21.99 o
   3   2   4     1216.89     1238.04      8.62 o
   4   2   4      411.73      389.78      3.00 o
   5   2   4       11.43        2.57      0.25 o
   6   2   4       37.86       33.64      0.74 o
   7   2   4      199.94      198.05      2.02 o
   8   2   4     1746.09     1799.36     12.98 o
   9   2   4        4.40        6.08      0.52 o
  10   2   4      463.04      417.82      3.81 o
  11   2   4      136.83      120.36      1.83 o
  12   2   4      191.24      190.42      2.71 o
  13   2   4       17.03       17.28      1.39 o
  14   2   4      241.42      227.86      4.08 o
  15   2   4        5.85        5.71      1.04 o
  16   2   4        4.07        3.16      1.14 o
  17   2   4      137.92      143.82      3.02 o
  18   2   4        7.98        5.90      0.88 o
  19   2   4       24.24       23.06      1.58 o
 -21   3   4      163.56      179.34      4.11 o
 -20   3   4       63.22       67.62      3.27 o
 -19   3   4      105.50      118.09      2.73 o
 -18   3   4       73.76       66.56      3.02 o
 -17   3   4      188.15      179.96      2.89 o
 -16   3   4       90.88       86.89      2.10 o
 -15   3   4       20.61       14.94      0.80 o
 -14   3   4       24.54       22.97      1.08 o
 -13   3   4       19.12       17.48      0.86 o
 -12   3   4      141.83      136.71      1.80 o
 -11   3   4     1313.84     1280.97     10.48 o
 -10   3   4      106.88      109.27      1.45 o
  -9   3   4      164.37      162.30      1.92 o
  -8   3   4      814.17      816.79      6.92 o
  -7   3   4      309.78      322.47      3.59 o
  -6   3   4       61.00       43.87      0.86 o
  -5   3   4     1373.35     1524.35     11.80 o
  -4   3   4      191.49      225.67      1.80 o
  -3   3   4       90.77       97.77      0.99 o
  -2   3   4       85.95       67.03      0.77 o
  -1   3   4      175.90      155.03      1.35 o
   0   3   4     8216.32     8591.47     57.34 o
   1   3   4       96.07      101.62      1.21 o
   2   3   4      634.62      621.55      4.40 o
   3   3   4       49.47       77.51      0.95 o
   4   3   4      324.68      353.25      2.65 o
   5   3   4      417.86      456.43      3.50 o
   6   3   4      109.53      115.85      1.28 o
   7   3   4       21.25       24.06      0.61 o
   8   3   4      243.75      235.49      2.33 o
   9   3   4      202.08      198.09      2.22 o
  10   3   4      683.89      677.94      6.13 o
  11   3   4      121.75      120.62      1.82 o
  12   3   4      125.80      119.61      1.89 o
  13   3   4       51.91       46.06      1.69 o
  14   3   4       21.15       21.31      1.73 o
  15   3   4      151.45      154.66      3.18 o
  16   3   4       28.78       29.28      1.68 o
  17   3   4       33.27       31.79      1.92 o
  18   3   4       71.70       78.45      2.88 o
 -21   4   4      112.48      115.08      8.08 o
 -20   4   4        0.68        3.59      1.54 o
 -19   4   4      101.10       95.39      3.86 o
 -18   4   4       92.45       93.73      3.41 o
 -17   4   4       13.95       13.70      0.90 o
 -16   4   4       41.31       36.74      1.69 o
 -15   4   4       17.16       16.24      0.87 o
 -14   4   4       58.90       53.75      1.57 o
 -13   4   4      756.41      731.88      6.54 o
 -12   4   4        4.62        6.35      0.59 o
 -11   4   4       12.53       16.56      0.68 o
 -10   4   4       50.38       45.88      1.24 o
  -9   4   4       27.65       22.40      0.65 o
  -8   4   4      145.32      152.52      1.48 o
  -7   4   4       81.62       65.09      0.80 o
  -6   4   4      290.44      286.92      2.46 o
  -5   4   4      224.98      240.00      2.04 o
  -4   4   4      280.71      273.18      2.23 o
  -3   4   4      436.77      480.47      3.56 o
  -2   4   4       50.19       33.54      0.64 o
  -1   4   4      418.63      383.56      3.09 o
   0   4   4      152.69      151.82      1.47 o
   1   4   4       89.97       91.07      1.07 o
   2   4   4     2045.32     2203.64     14.30 o
   3   4   4      144.99      140.09      1.42 o
   4   4   4      139.69      128.96      1.53 o
   5   4   4       16.78       20.07      0.61 o
   6   4   4       19.78       17.00      0.57 o
   7   4   4      122.65      114.79      1.46 o
   8   4   4       14.16       16.03      0.63 o
   9   4   4        1.87        0.89      0.40 o
  10   4   4       29.62       26.27      1.42 o
  11   4   4       12.69        9.14      0.81 o
  12   4   4       21.92       20.43      1.01 o
  13   4   4        8.06        8.88      0.95 o
  14   4   4       22.64       18.45      1.15 o
  15   4   4       37.45       36.31      3.46 o
  16   4   4       13.82       13.87      2.04 o
  17   4   4       28.54       31.04      2.25 o
  18   4   4        4.26        3.51      1.42 o
 -20   5   4       24.03       22.44      2.26 o
 -19   5   4        5.64        8.75      1.38 o
 -18   5   4       23.31       15.49      1.89 o
 -17   5   4        8.41        8.07      1.04 o
 -16   5   4        4.16        5.18      0.64 o
 -15   5   4       16.36       12.88      0.92 o
 -14   5   4        0.15        0.07      0.47 o
 -13   5   4       53.60       53.73      1.65 o
 -12   5   4       20.63       17.36      0.81 o
 -11   5   4      154.52      161.08      2.38 o
 -10   5   4      152.81      143.98      2.88 o
  -9   5   4       57.50       43.47      1.16 o
  -8   5   4        0.15        0.11      0.51 o
  -7   5   4       37.85       40.10      1.04 o
  -6   5   4       25.35       26.66      0.66 o
  -5   5   4      137.95      128.87      1.51 o
  -4   5   4        2.83        5.24      0.35 o
  -3   5   4       55.73       46.74      1.04 o
  -2   5   4      827.14      833.12      5.88 o
  -1   5   4       77.78       69.42      1.04 o
   0   5   4      115.34       96.32      1.18 o
   1   5   4       85.86       95.33      1.33 o
   2   5   4       58.42       47.63      0.95 o
   3   5   4      163.80      153.12      1.60 o
   4   5   4       26.59       17.56      0.56 o
   5   5   4       14.81       20.69      0.75 o
   6   5   4       15.59       12.38      0.53 o
   7   5   4        6.38        6.84      0.48 o
   8   5   4        1.36        0.19      0.39 o
   9   5   4        0.53        0.15      0.45 o
  10   5   4       18.13       21.03      0.95 o
  11   5   4        0.21        0.38      0.77 o
  12   5   4       15.73       16.48      1.28 o
  13   5   4      150.13      157.53      3.84 o
  14   5   4        0.89        1.04      0.90 o
  15   5   4        2.13        1.56      0.98 o
  16   5   4       69.06       71.98      5.44 o
  17   5   4        5.41        6.58      1.54 o
 -19   6   4        0.41       -0.52      1.33 o
 -18   6   4        6.72        5.98      1.28 o
 -17   6   4       41.34       40.72      1.94 o
 -16   6   4      156.34      165.60      3.96 o
 -15   6   4        0.21        0.77      0.73 o
 -14   6   4        3.66        1.73      0.65 o
 -13   6   4        2.80        2.48      0.74 o
 -12   6   4        3.87        2.20      0.66 o
 -11   6   4      197.14      188.10      2.86 o
 -10   6   4      211.34      206.12      3.33 o
  -9   6   4       18.55       10.99      0.74 o
  -8   6   4        0.61       -0.20      0.54 o
  -7   6   4        2.63        2.24      0.53 o
  -6   6   4       50.19       51.87      1.40 o
  -5   6   4       21.91       13.28      0.67 o
  -4   6   4        5.78        5.23      0.51 o
  -3   6   4      394.26      393.96      3.45 o
  -2   6   4        5.44        6.06      0.46 o
  -1   6   4      756.96      729.35      6.13 o
   0   6   4      198.18      197.13      2.24 o
   1   6   4       70.85       80.32      2.09 o
   2   6   4        0.08       -0.03      0.52 o
   3   6   4      106.83       98.51      1.62 o
   4   6   4       64.37       73.33      1.43 o
   5   6   4       41.74       44.79      1.08 o
   6   6   4       20.58       20.37      0.72 o
   7   6   4        3.87        3.31      0.60 o
   8   6   4      212.28      166.34      2.37 o
   9   6   4       13.54       13.39      1.06 o
  10   6   4        1.25        1.26      0.71 o
  11   6   4        3.41        3.55      1.05 o
  12   6   4        2.68        3.54      1.26 o
  13   6   4        7.88        7.17      1.40 o
  14   6   4       50.41       54.18      3.10 o
  15   6   4        1.32        0.56      1.48 o
  16   6   4       42.57       57.25      3.56 o
 -18   7   4       29.82       29.23      2.58 o
 -17   7   4       39.40       37.02      2.19 o
 -16   7   4        2.70        3.47      1.20 o
 -15   7   4        6.82        6.43      2.25 o
 -14   7   4       18.20       18.57      1.40 o
 -13   7   4       13.08       10.83      1.01 o
 -12   7   4       11.90        9.94      0.89 o
 -11   7   4      344.08      348.31      6.01 o
 -10   7   4       31.88       32.79      1.82 o
  -9   7   4       32.25       36.02      2.37 o
  -8   7   4       96.40       68.88      1.72 o
  -7   7   4        2.67        0.62      0.62 o
  -6   7   4        0.18       -0.63      0.63 o
  -5   7   4        8.51        9.64      0.68 o
  -4   7   4       14.88       12.04      0.79 o
  -3   7   4        0.19       -0.64      0.64 o
  -2   7   4      105.78      108.84      1.92 o
  -1   7   4       75.80       75.18      1.48 o
   0   7   4      316.99      302.97      3.06 o
   1   7   4       22.63       19.20      0.78 o
   2   7   4        6.43        6.65      0.63 o
   3   7   4       22.81       27.22      1.39 o
   4   7   4        5.53        4.56      0.80 o
   5   7   4       12.06       10.42      0.86 o
   6   7   4       66.83       59.93      1.89 o
   7   7   4       88.01       73.35      2.70 o
   8   7   4        0.22        0.25      0.89 o
   9   7   4        0.01       -0.87      0.87 o
  10   7   4       27.72       26.91      1.68 o
  11   7   4        8.18        7.94      1.47 o
  12   7   4        2.90        0.78      1.47 o
  13   7   4       93.78       94.03      5.56 o
  14   7   4        1.33        0.79      1.13 o
  15   7   4        9.96       10.80      1.63 o
 -16   8   4        2.28        2.38      1.42 o
 -15   8   4        2.78        1.53      1.13 o
 -14   8   4        0.20       -1.30      1.30 o
 -13   8   4        0.26        0.35      1.05 o
 -12   8   4        2.49        1.64      0.88 o
 -11   8   4       13.59       13.82      0.98 o
 -10   8   4       26.07       37.72      2.63 o
  -9   8   4        0.46        2.53      0.65 o
  -8   8   4       10.29        9.98      0.94 o
  -7   8   4        0.68       -0.31      0.67 o
  -6   8   4        0.74       -0.34      0.48 o
  -5   8   4        6.56        9.46      0.89 o
  -4   8   4        4.23        1.72      0.53 o
  -3   8   4       52.05       57.33      1.86 o
  -2   8   4        1.70        2.39      0.69 o
  -1   8   4        6.69        7.85      0.77 o
   0   8   4      276.72      288.32      4.03 o
   1   8   4        4.11        3.62      0.91 o
   2   8   4       21.57       19.00      1.21 o
   3   8   4       33.54       33.94      1.62 o
   4   8   4        8.55        6.92      1.02 o
   5   8   4       63.06       49.58      1.81 o
   6   8   4        1.91        0.69      1.15 o
   7   8   4       18.24       15.20      1.48 o
   8   8   4       53.26       36.58      1.94 o
   9   8   4        5.03        3.41      1.16 o
  10   8   4        7.46       10.42      1.22 o
  11   8   4       51.40       47.03      6.33 o
  12   8   4       34.66       28.39      3.90 o
  13   8   4      121.34      126.81      4.96 o
 -14   9   4        0.35       -0.26      1.47 o
 -13   9   4        0.00       -0.57      1.07 o
 -12   9   4        9.71        6.38      1.62 o
 -11   9   4       27.87       34.28      2.06 o
 -10   9   4       18.19       22.72      1.80 o
  -9   9   4        9.02        8.83      1.35 o
  -8   9   4       92.87       91.61      2.97 o
  -7   9   4       15.59       14.02      1.08 o
  -6   9   4        9.47       11.30      1.88 o
  -5   9   4        4.93        6.74      0.81 o
  -4   9   4        0.35       -0.38      0.83 o
  -3   9   4       57.71       58.64      2.39 o
  -2   9   4       26.65       25.71      1.69 o
  -1   9   4       23.43       23.73      1.48 o
   0   9   4       65.78       70.06      2.48 o
   1   9   4        2.83        2.92      1.04 o
   2   9   4        7.31        4.93      1.28 o
   3   9   4        2.03        0.60      1.10 o
   4   9   4       19.41       22.41      2.11 o
   5   9   4        4.54        2.05      1.05 o
   6   9   4       10.95       12.14      1.41 o
   7   9   4        7.00        3.16      1.14 o
   8   9   4        4.57        2.47      1.04 o
   9   9   4        0.33        1.35      1.07 o
  10   9   4        4.23        3.36      1.38 o
  11   9   4       61.11       69.03      4.05 o
 -11  10   4        1.05       -1.07      1.07 o
 -10  10   4        5.77        3.23      1.57 o
  -9  10   4        3.93        3.01      1.63 o
  -8  10   4        0.53        0.16      1.07 o
  -7  10   4        1.67        0.99      1.83 o
  -6  10   4       29.85       31.85      2.23 o
  -5  10   4       20.59       23.59      1.80 o
  -4  10   4       14.99       16.11      1.97 o
  -3  10   4       42.73       50.29      2.90 o
  -2  10   4        0.04       -1.07      1.07 o
  -1  10   4       26.59       25.52      3.43 o
   0  10   4        5.79        8.23      1.50 o
   1  10   4        0.50        2.68      1.28 o
   2  10   4      151.72      167.14      4.30 o
   3  10   4        0.09       -0.17      1.20 o
   4  10   4        0.81        0.42      1.07 o
   5  10   4        0.01       -0.35      1.20 o
   6  10   4       11.76       10.67      1.98 o
   7  10   4        0.90        1.56      1.20 o
   8  10   4        5.09        3.36      2.02 o
  -7  11   4       19.08       23.27      1.99 o
  -6  11   4        0.20       -1.23      1.28 o
  -5  11   4       24.74       26.92      2.10 o
  -4  11   4        0.01        0.00      1.20 o
  -3  11   4       23.79       22.03      1.99 o
  -2  11   4        4.69        3.00      1.38 o
  -1  11   4        0.85       -0.07      1.28 o
   0  11   4      146.24      155.64      4.30 o
   1  11   4       19.51       25.63      2.85 o
   2  11   4       11.46       12.84      1.80 o
   3  11   4       19.62       24.03      2.47 o
   4  11   4       14.31       15.58      1.80 o
 -22   1   5        4.04        6.59      1.50 o
 -21   1   5        6.32        5.78      1.57 o
 -20   1   5        1.13        1.56      1.04 o
 -19   1   5        5.23        5.30      0.77 o
 -18   1   5       96.98      103.33      2.23 o
 -17   1   5       10.91        9.14      0.91 o
 -16   1   5       36.14       39.27      1.70 o
 -15   1   5      415.83      403.18      5.37 o
 -14   1   5       32.46       29.11      1.04 o
 -13   1   5        7.82        5.86      0.77 o
 -12   1   5      110.32      107.87      2.21 o
 -11   1   5       61.69       64.30      1.48 o
 -10   1   5      605.90      603.62      4.49 o
  -9   1   5      109.92      105.05      0.96 o
  -8   1   5      479.46      501.91      4.06 o
  -7   1   5      108.59      123.89      1.34 o
  -6   1   5      183.67      184.16      1.97 o
  -5   1   5        0.67        0.26      0.18 o
  -4   1   5       59.01       55.98      0.70 o
  -3   1   5      519.91      544.32      4.05 o
  -2   1   5        6.40       10.51      0.38 o
  -1   1   5      359.87      396.11      3.01 o
   0   1   5       19.73       17.51      0.52 o
   1   1   5      137.22      167.74      1.56 o
   2   1   5        0.09        0.67      0.22 o
   3   1   5       21.39       19.20      0.54 o
   4   1   5      870.11      964.99      8.21 o
   5   1   5       21.55       18.31      0.97 o
   6   1   5        1.85        2.30      0.33 o
   7   1   5       67.61       69.91      1.21 o
   8   1   5       17.95       20.26      0.76 o
   9   1   5        1.53       -0.22      0.39 o
  10   1   5       55.79       53.67      1.20 o
  11   1   5       57.56       57.56      1.23 o
  12   1   5      281.69      273.20      3.77 o
  13   1   5        1.40        1.12      0.59 o
  14   1   5       19.89       18.87      1.04 o
  15   1   5        0.61       -0.66      0.66 o
  16   1   5       13.02       14.19      1.02 o
  17   1   5       16.28       13.01      1.04 o
  18   1   5        9.43       10.42      1.10 o
 -21   2   5       16.68       26.54      1.79 o
 -20   2   5      139.36      135.53      4.05 o
 -19   2   5      163.46      174.49      3.96 o
 -18   2   5        3.41        4.40      0.88 o
 -17   2   5      176.91      189.91      3.91 o
 -16   2   5       43.49       44.98      1.59 o
 -15   2   5      322.96      288.84      5.07 o
 -14   2   5       26.68       31.64      1.22 o
 -13   2   5       51.79       55.16      1.67 o
 -12   2   5     2926.75     2953.21     25.74 o
 -11   2   5      112.13      109.39      1.67 o
 -10   2   5       35.07       31.41      0.91 o
  -9   2   5      236.79      262.16      2.33 o
  -8   2   5       78.80       80.67      1.19 o
  -7   2   5      265.13      252.60      2.20 o
  -6   2   5       71.86       61.08      0.75 o
  -5   2   5      281.97      292.21      2.69 o
  -4   2   5     2639.43     3159.76     23.90 o
  -3   2   5       40.52       45.12      0.69 o
  -2   2   5        1.49        1.17      0.23 o
  -1   2   5      334.73      354.25      2.67 o
   0   2   5        4.34        1.56      0.35 o
   1   2   5     1868.19     2092.44     34.97 o
   2   2   5       24.15       24.33      0.60 o
   3   2   5       15.29       19.47      0.74 o
   4   2   5        0.09        1.39      0.25 o
   5   2   5       20.55       23.72      0.67 o
   6   2   5        6.85        7.71      0.43 o
   7   2   5       13.52       12.51      0.59 o
   8   2   5       74.76       70.38      1.22 o
   9   2   5       82.21       88.79      1.33 o
  10   2   5       53.97       53.79      1.09 o
  11   2   5       10.20       10.08      0.67 o
  12   2   5      370.49      380.29      4.83 o
  13   2   5       35.93       36.83      1.50 o
  14   2   5        0.71        0.87      0.90 o
  15   2   5        3.24        2.37      1.41 o
  16   2   5        8.89        8.67      0.97 o
  17   2   5        0.46        1.44      0.81 o
  18   2   5        0.33        0.40      0.81 o
 -21   3   5       29.54       34.98      1.85 o
 -20   3   5       16.04       18.15      2.01 o
 -19   3   5       18.97       17.11      1.56 o
 -18   3   5      185.40      202.13      4.35 o
 -17   3   5       78.61       90.36      2.14 o
 -16   3   5       54.53       59.48      2.06 o
 -15   3   5      548.92      563.90      6.11 o
 -14   3   5       56.71       59.42      1.68 o
 -13   3   5        0.87        1.16      0.59 o
 -12   3   5      296.39      289.25      3.50 o
 -11   3   5        1.77        0.67      0.66 o
 -10   3   5      598.65      606.86      5.32 o
  -9   3   5      684.02      743.76      6.00 o
  -8   3   5      170.98      187.26      2.16 o
  -7   3   5       75.05       74.69      1.10 o
  -6   3   5       16.21       14.23      0.47 o
  -5   3   5       27.87       25.92      0.69 o
  -4   3   5      130.81      181.46      1.45 o
  -3   3   5       26.95       31.30      0.47 o
  -2   3   5      121.67      121.60      1.23 o
  -1   3   5      910.98      938.50      6.64 o
   0   3   5       36.67       34.59      0.99 o
   1   3   5     4725.39     4866.42     32.23 o
   2   3   5      186.82      189.29      1.81 o
   3   3   5       46.24       50.74      1.26 o
   4   3   5      307.34      338.67      2.85 o
   5   3   5       35.79       35.75      0.70 o
   6   3   5      157.59      155.36      1.83 o
   7   3   5       31.62       30.80      1.05 o
   8   3   5      259.82      247.35      3.26 o
   9   3   5      338.26      311.30      3.31 o
  10   3   5       37.97       34.53      1.05 o
  11   3   5      232.39      219.61      3.20 o
  12   3   5       95.93       88.27      2.23 o
  13   3   5       20.41       20.01      1.50 o
  14   3   5       33.04       34.39      3.32 o
  15   3   5       10.25        9.31      1.28 o
  16   3   5        3.95        4.16      1.20 o
  17   3   5       24.33       22.78      1.89 o
 -20   4   5      255.88      257.12      6.43 o
 -19   4   5      149.90      148.07      4.05 o
 -18   4   5       13.59       10.41      1.58 o
 -17   4   5       37.03       45.61      2.03 o
 -16   4   5      205.66      207.96      3.96 o
 -15   4   5      170.04      163.05      2.60 o
 -14   4   5      133.19      133.45      2.03 o
 -13   4   5       52.15       55.66      1.41 o
 -12   4   5      383.89      381.97      4.15 o
 -11   4   5      170.16      169.39      2.29 o
 -10   4   5        8.77       10.63      0.54 o
  -9   4   5      189.59      191.14      2.61 o
  -8   4   5      370.62      350.42      3.83 o
  -7   4   5      618.28      614.25      5.52 o
  -6   4   5       62.46       74.50      1.06 o
  -5   4   5       45.74       37.50      0.59 o
  -4   4   5       17.65       10.98      0.40 o
  -3   4   5        1.49        3.88      0.30 o
  -2   4   5        7.67       15.16      0.64 o
  -1   4   5      137.97      128.99      1.38 o
   0   4   5      572.42      570.69      4.17 o
   1   4   5      501.26      473.59      4.14 o
   2   4   5       25.20       22.95      0.74 o
   3   4   5       71.87       70.80      1.16 o
   4   4   5       38.41       33.59      0.72 o
   5   4   5       15.81       14.66      0.62 o
   6   4   5       90.52       88.85      1.23 o
   7   4   5      445.77      397.45      3.43 o
   8   4   5       14.06       11.75      0.65 o
   9   4   5       59.17       52.76      1.31 o
  10   4   5       10.00        8.82      0.69 o
  11   4   5       13.76       11.75      1.09 o
  12   4   5       30.86       32.20      3.42 o
  13   4   5       37.96       36.65      1.95 o
  14   4   5       78.78       87.18      2.79 o
  15   4   5       26.19       26.90      1.68 o
  16   4   5       40.50       42.15      2.94 o
  17   4   5       93.51       93.89      3.17 o
 -19   5   5        3.44        4.39      1.28 o
 -18   5   5      190.90      179.55      5.15 o
 -17   5   5       50.00       47.98      2.97 o
 -16   5   5       12.86       11.78      1.22 o
 -15   5   5      101.45      106.01      2.83 o
 -14   5   5      278.07      281.66      4.01 o
 -13   5   5        0.70       -0.54      0.54 o
 -12   5   5      378.29      363.43      5.39 o
 -11   5   5      342.87      351.47      4.35 o
 -10   5   5      129.24      135.52      2.29 o
  -9   5   5      989.28      915.07      9.51 o
  -8   5   5      109.54      114.12      2.00 o
  -7   5   5       25.81       35.33      1.32 o
  -6   5   5      539.48      541.43      5.61 o
  -5   5   5      120.12      103.35      1.67 o
  -4   5   5      329.57      349.92      3.80 o
  -3   5   5      417.94      420.29      3.54 o
  -2   5   5      151.82      140.68      1.75 o
  -1   5   5     2094.36     2112.44     15.68 o
   0   5   5      818.02      763.01      6.98 o
   1   5   5     1690.13     1684.19     12.66 o
   2   5   5      201.28      195.23      2.27 o
   3   5   5      241.36      242.90      2.50 o
   4   5   5       11.89       12.34      0.66 o
   5   5   5      323.62      326.53      3.32 o
   6   5   5       49.62       56.08      1.28 o
   7   5   5       97.56       90.57      1.47 o
   8   5   5      612.42      565.26      5.25 o
   9   5   5      545.70      513.48      6.85 o
  10   5   5       61.40       62.83      1.85 o
  11   5   5       92.82       89.27      2.99 o
  12   5   5       33.61       33.40      2.06 o
  13   5   5       63.69       67.33      2.73 o
  14   5   5      158.75      168.61      4.66 o
  15   5   5        0.08        2.63      1.20 o
  16   5   5        0.01        0.08      1.13 o
 -18   6   5       23.42       23.70      1.75 o
 -17   6   5       10.95       10.64      1.71 o
 -16   6   5       15.04       13.89      1.50 o
 -15   6   5        1.42        0.97      1.30 o
 -14   6   5       28.10       24.35      1.45 o
 -13   6   5      121.57      114.92      2.51 o
 -12   6   5       58.81       61.37      1.92 o
 -11   6   5       37.36       39.74      2.36 o
 -10   6   5      278.95      296.94      3.56 o
  -9   6   5      134.48      125.24      2.75 o
  -8   6   5      377.77      353.16      4.60 o
  -7   6   5      641.55      621.78      7.33 o
  -6   6   5       46.40       47.52      1.90 o
  -5   6   5      585.95      560.45      6.09 o
  -4   6   5      132.34      110.55      2.39 o
  -3   6   5       24.66       22.08      0.88 o
  -2   6   5      745.79      733.93      6.90 o
  -1   6   5     1147.55     1146.47     10.06 o
   0   6   5      781.99      785.34      7.49 o
   1   6   5      296.69      314.42      3.46 o
   2   6   5        1.77        1.70      0.84 o
   3   6   5      186.94      185.50      2.45 o
   4   6   5      415.39      416.80      3.91 o
   5   6   5        9.54       10.14      0.64 o
   6   6   5      141.37      126.33      1.89 o
   7   6   5      327.96      304.93      3.47 o
   8   6   5        3.60        3.67      0.65 o
   9   6   5        0.10       -0.01      0.67 o
  10   6   5       50.49       53.89      1.85 o
  11   6   5        0.20       -0.04      0.80 o
  12   6   5       22.60       22.35      1.64 o
  13   6   5       91.99       98.13      3.38 o
  14   6   5       51.42       53.33      2.81 o
  15   6   5       46.10       47.64      2.86 o
 -17   7   5        4.41        8.05      1.41 o
 -16   7   5        5.00        4.26      2.37 o
 -15   7   5      166.83      183.80     10.41 o
 -14   7   5      145.78      156.02      3.65 o
 -13   7   5       18.89       14.96      1.89 o
 -12   7   5       34.83       33.69      1.82 o
 -11   7   5      216.44      234.24      4.70 o
 -10   7   5      624.91      604.62      8.05 o
  -9   7   5      404.53      380.24      4.89 o
  -8   7   5      113.05      106.61      2.28 o
  -7   7   5        6.62        9.05      0.78 o
  -6   7   5      321.33      336.26      4.18 o
  -5   7   5       77.16       70.86      1.63 o
  -4   7   5      137.20      144.83      2.42 o
  -3   7   5      290.74      285.18      3.63 o
  -2   7   5      369.12      369.47      4.30 o
  -1   7   5      115.16      122.80      2.45 o
   0   7   5      519.06      522.08      5.14 o
   1   7   5       30.83       23.14      1.47 o
   2   7   5      164.58      168.20      3.11 o
   3   7   5      120.46      121.72      2.43 o
   4   7   5        5.39        2.92      0.72 o
   5   7   5       89.11       89.20      2.22 o
   6   7   5       13.02       14.58      0.94 o
   7   7   5        2.38        3.12      0.88 o
   8   7   5      187.83      172.05      4.00 o
   9   7   5       40.17       43.29      2.81 o
  10   7   5       14.24       13.66      1.81 o
  11   7   5      151.72      170.53      8.33 o
  12   7   5      120.39      112.83      4.59 o
  13   7   5       13.82       15.09      3.12 o
  14   7   5        3.78        2.08      2.08 o
 -15   8   5        0.01       -0.36      1.90 o
 -14   8   5       13.94       16.23      1.59 o
 -13   8   5       16.72       15.25      1.59 o
 -12   8   5        1.08        0.86      2.15 o
 -11   8   5       61.11       67.01      2.45 o
 -10   8   5       30.80       41.83      1.65 o
  -9   8   5      199.64      176.10      3.24 o
  -8   8   5       89.02       92.98      2.08 o
  -7   8   5      158.45      157.17      2.93 o
  -6   8   5        0.08       -0.80      0.80 o
  -5   8   5      100.70      109.51      2.36 o
  -4   8   5       29.51       30.42      1.54 o
  -3   8   5       17.85       20.37      2.25 o
  -2   8   5      609.41      626.37      8.37 o
  -1   8   5      319.93      321.94      5.06 o
   0   8   5       73.45       85.16      2.78 o
   1   8   5       55.75       54.31      1.88 o
   2   8   5        4.77        4.50      1.10 o
   3   8   5       87.66       90.49      2.70 o
   4   8   5      127.84      125.97      5.15 o
   5   8   5        0.24       -0.39      0.98 o
   6   8   5        3.87        5.69      1.16 o
   7   8   5       88.31       91.33      3.68 o
   8   8   5        2.13        2.48      1.18 o
   9   8   5       11.40       15.01      1.68 o
  10   8   5       39.06       45.76      3.18 o
  11   8   5       32.77       39.09      2.94 o
  12   8   5       29.15       34.09      2.94 o
 -13   9   5       27.39       33.67      2.86 o
 -12   9   5        0.30        3.71      2.57 o
 -11   9   5        0.19        1.56      1.56 o
 -10   9   5      181.94      170.38      5.33 o
  -9   9   5       37.73       38.45      2.19 o
  -8   9   5        0.01       -0.98      0.98 o
  -7   9   5       19.74       19.65      2.24 o
  -6   9   5       30.46       28.91      2.26 o
  -5   9   5       20.36       21.94      1.67 o
  -4   9   5        0.29        0.76      0.89 o
  -3   9   5        9.36       10.73      1.50 o
  -2   9   5       51.94       57.09      2.06 o
  -1   9   5        4.74        8.58      0.95 o
   0   9   5        3.33        3.21      1.14 o
   1   9   5        0.60        0.29      1.03 o
   2   9   5        0.60        0.14      0.83 o
   3   9   5       18.65       21.51      1.48 o
   4   9   5       10.29       11.71      1.65 o
   5   9   5        0.97        0.56      0.93 o
   6   9   5       44.25       46.48      2.41 o
   7   9   5        4.81        5.18      1.18 o
   8   9   5       11.06        9.44      1.50 o
   9   9   5       52.94       68.67      3.10 o
  10   9   5        5.92       13.59      3.69 o
 -10  10   5        0.30        4.42      2.86 o
  -9  10   5        1.59        1.73      1.63 o
  -8  10   5        9.89       10.03      1.44 o
  -7  10   5        1.77        4.27      1.28 o
  -6  10   5        0.02       -1.07      1.07 o
  -5  10   5       51.73       58.55      2.67 o
  -4  10   5       32.03       35.78      2.91 o
  -3  10   5        1.75        1.87      1.07 o
  -2  10   5        0.04       -0.99      1.07 o
  -1  10   5        1.56       -0.87      1.31 o
   0  10   5       16.87       17.79      1.80 o
   1  10   5      118.99      131.02      3.78 o
   2  10   5       12.47       15.72      1.68 o
   3  10   5        1.43        2.43      1.20 o
   4  10   5       12.55       11.92      1.50 o
   5  10   5        4.79        5.32      1.38 o
   6  10   5        0.59       -0.69      1.20 o
   7  10   5        8.82        9.50      1.68 o
  -4  11   5       12.71       12.13      1.68 o
  -3  11   5        5.32        3.28      2.12 o
  -2  11   5        1.65       -1.21      1.39 o
  -1  11   5        0.14       -1.20      1.20 o
   0  11   5        3.38        2.68      1.38 o
   1  11   5        3.68        7.53      1.59 o
 -21   0   6      175.71      200.73      8.33 o
 -20   0   6      197.52      180.82      5.25 o
 -19   0   6       17.63       15.95      1.82 o
 -18   0   6      313.66      309.97      9.37 o
 -17   0   6      325.30      333.75      7.11 o
 -16   0   6        6.58        5.27      1.56 o
 -15   0   6      515.61      494.87      9.63 o
 -14   0   6      334.02      315.75      7.17 o
 -13   0   6     1284.14     1275.57     21.10 o
 -12   0   6       82.23       74.53      2.74 o
 -11   0   6     4066.83     4075.68     92.63 o
 -10   0   6       25.48       26.49      1.14 o
  -9   0   6      563.53      530.77      6.62 o
  -8   0   6      451.29      455.11      5.61 o
  -7   0   6        0.25        0.60      0.30 o
  -6   0   6      943.63      859.45      9.71 o
  -5   0   6       65.01      104.87      2.10 o
  -4   0   6      167.01      172.83      2.80 o
  -3   0   6     7607.82     8034.86     75.19 o
  -2   0   6      395.42      375.44      3.89 o
  -1   0   6      312.00      290.25      3.18 o
   0   0   6      455.05      485.59      5.27 o
   1   0   6       31.91       29.34      1.20 o
   2   0   6     2509.99     2563.60     26.60 o
   3   0   6     1718.18     1682.74     17.79 o
   4   0   6       35.72       52.24      1.39 o
   5   0   6        2.19        0.24      0.64 o
   6   0   6      557.19      584.46      6.94 o
   7   0   6       14.06       13.54      1.04 o
   8   0   6      532.94      521.41      6.86 o
   9   0   6        8.98       10.24      2.03 o
  10   0   6       68.27       60.64      1.61 o
  11   0   6        0.36        0.17      0.68 o
  12   0   6      581.77      590.51      7.72 o
  13   0   6       96.50      104.89      4.13 o
  14   0   6      115.41      107.03      4.42 o
  15   0   6       28.32       33.90      2.58 o
  16   0   6        0.03       -0.82      1.25 o
  17   0   6       36.38       34.97      2.74 o
 -21   1   6        9.44        7.20      1.33 o
 -20   1   6       17.11       16.68      1.60 o
 -19   1   6      595.30      658.80      9.20 o
 -18   1   6      141.83      144.41      3.44 o
 -17   1   6      103.88      107.03      2.56 o
 -16   1   6      180.76      173.27      3.54 o
 -15   1   6      262.52      255.52      4.27 o
 -14   1   6       23.32       20.37      1.24 o
 -13   1   6      163.47      157.11      2.39 o
 -12   1   6      112.96      109.25      1.87 o
 -11   1   6     1473.14     1453.24     13.47 o
 -10   1   6      153.95      148.22      2.08 o
  -9   1   6        0.72        2.60      0.37 o
  -8   1   6       50.88       52.03      0.86 o
  -7   1   6      334.39      323.04      3.38 o
  -6   1   6       69.98       69.71      0.82 o
  -5   1   6      349.08      394.51      3.54 o
  -4   1   6       11.66        3.59      0.24 o
  -3   1   6      341.23      347.06      2.55 o
  -2   1   6       46.35       35.00      0.66 o
  -1   1   6      769.16      725.09      5.42 o
   0   1   6       47.30       53.05      0.84 o
   1   1   6      378.95      355.62      3.06 o
   2   1   6     1065.05     1095.13      9.03 o
   3   1   6      324.42      345.82      3.32 o
   4   1   6     1027.56      970.86      9.12 o
   5   1   6       62.39       67.70      1.22 o
   6   1   6       52.36       47.99      1.14 o
   7   1   6      594.53      566.69      5.22 o
   8   1   6       48.24       49.79      1.30 o
   9   1   6      156.14      140.23      1.98 o
  10   1   6      588.25      589.76      5.37 o
  11   1   6      495.44      500.74      5.83 o
  12   1   6        1.77        2.73      0.75 o
  13   1   6      515.03      509.26      5.96 o
  14   1   6       48.49       52.33      1.81 o
  15   1   6       16.93       15.80      1.10 o
  16   1   6       43.82       46.15      1.88 o
  17   1   6       27.07       30.74      1.82 o
 -21   2   6      205.32      229.41      4.39 o
 -20   2   6       40.06       38.33      1.85 o
 -19   2   6       31.64       39.20      2.62 o
 -18   2   6      182.30      186.02      3.53 o
 -17   2   6      151.39      148.51      3.44 o
 -16   2   6       20.23       19.90      1.26 o
 -15   2   6      107.68      105.53      2.38 o
 -14   2   6        4.27        5.13      0.85 o
 -13   2   6      299.68      302.53      3.96 o
 -12   2   6      123.16      127.06      2.36 o
 -11   2   6     1725.72     1712.41     16.31 o
 -10   2   6        0.00        0.34      0.37 o
  -9   2   6      299.48      295.69      3.31 o
  -8   2   6      773.30      782.40      8.77 o
  -7   2   6        1.31        0.84      0.32 o
  -6   2   6      208.45      187.38      2.10 o
  -5   2   6      179.24      158.29      1.89 o
  -4   2   6      226.33      250.86      3.38 o
  -3   2   6     1360.39     1436.55     10.19 o
  -2   2   6       49.18       39.37      0.66 o
  -1   2   6      248.06      249.44      2.41 o
   0   2   6     2443.60     2621.40     19.78 o
   1   2   6        1.25        0.35      0.53 o
   2   2   6       60.85       51.46      1.07 o
   3   2   6      258.23      238.36      2.47 o
   4   2   6      239.33      242.68      3.25 o
   5   2   6       86.59       71.59      1.35 o
   6   2   6      285.17      277.84      3.30 o
   7   2   6        0.04       -0.19      0.45 o
   8   2   6      138.31      137.60      2.16 o
   9   2   6      169.96      172.65      2.38 o
  10   2   6       21.75       25.54      1.16 o
  11   2   6       39.64       36.82      3.46 o
  12   2   6      287.68      290.13      5.09 o
  13   2   6        0.16       -0.35      1.55 o
  14   2   6      112.23      107.15      3.10 o
  15   2   6       48.87       52.93      1.90 o
  16   2   6       16.51       17.39      1.20 o
  17   2   6       32.43       29.04      1.56 o
 -20   3   6       10.00        9.69      1.15 o
 -19   3   6      132.18      129.22      3.91 o
 -18   3   6       27.23       24.23      1.62 o
 -17   3   6       29.31       29.48      1.50 o
 -16   3   6        5.51        4.90      1.09 o
 -15   3   6       66.36       68.19      1.89 o
 -14   3   6       54.23       49.96      2.24 o
 -13   3   6      614.48      613.54      7.45 o
 -12   3   6       15.73       18.90      1.47 o
 -11   3   6       22.25       23.26      1.08 o
 -10   3   6       95.42       88.83      1.42 o
  -9   3   6        8.71        7.37      0.60 o
  -8   3   6      356.88      384.78      4.60 o
  -7   3   6       90.25       74.56      1.24 o
  -6   3   6      194.47      180.72      2.54 o
  -5   3   6      221.23      243.10      2.77 o
  -4   3   6       77.58       82.53      0.89 o
  -3   3   6      205.67      200.24      1.95 o
  -2   3   6       85.36       74.50      0.86 o
  -1   3   6       20.14       18.96      0.69 o
   0   3   6       35.14       37.14      0.73 o
   1   3   6       25.90       30.59      0.70 o
   2   3   6      856.87      856.05      6.50 o
   3   3   6        0.19       -0.24      0.33 o
   4   3   6       83.51       75.93      1.44 o
   5   3   6      112.18      113.52      1.83 o
   6   3   6        1.72        0.53      0.45 o
   7   3   6      139.98      135.35      1.85 o
   8   3   6      353.61      344.98      4.15 o
   9   3   6        0.42        0.58      0.59 o
  10   3   6      178.13      169.38      3.38 o
  11   3   6       23.12       25.48      1.72 o
  12   3   6        0.83        2.13      0.98 o
  13   3   6       73.69       82.63      2.73 o
  14   3   6       47.31       49.51      2.49 o
  15   3   6        0.68        0.85      0.98 o
  16   3   6       28.42       28.72      1.99 o
 -20   4   6        2.39        2.60      1.20 o
 -19   4   6        2.57        1.86      1.42 o
 -18   4   6       21.45       21.34      1.80 o
 -17   4   6        2.89        2.03      0.98 o
 -16   4   6        8.76        6.55      1.00 o
 -15   4   6       13.80       12.18      1.11 o
 -14   4   6       29.58       29.22      1.58 o
 -13   4   6        0.16       -0.32      0.53 o
 -12   4   6        5.05        4.78      0.70 o
 -11   4   6      147.90      134.64      2.60 o
 -10   4   6        4.25        2.81      0.50 o
  -9   4   6       49.39       36.55      1.00 o
  -8   4   6       33.75       27.62      1.05 o
  -7   4   6       23.66       21.03      0.81 o
  -6   4   6      372.42      354.70      3.99 o
  -5   4   6        2.14        2.65      0.51 o
  -4   4   6       13.61       16.97      0.54 o
  -3   4   6       30.71       28.62      0.84 o
  -2   4   6       62.99       59.83      0.91 o
  -1   4   6      219.35      199.09      2.02 o
   0   4   6       23.19       23.95      0.90 o
   1   4   6       45.64       42.68      0.88 o
   2   4   6        8.74        8.75      0.46 o
   3   4   6        2.01        1.00      0.41 o
   4   4   6       26.40       29.55      1.38 o
   5   4   6       31.65       31.28      0.93 o
   6   4   6       70.95       71.79      1.26 o
   7   4   6       58.71       64.60      1.28 o
   8   4   6        1.27        3.57      1.08 o
   9   4   6       81.20       84.94      1.88 o
  10   4   6      131.60      143.66      7.59 o
  11   4   6       33.09       36.99      2.29 o
  12   4   6      163.49      174.90      4.51 o
  13   4   6       45.55       49.34      3.29 o
  14   4   6       33.13       36.89      3.79 o
  15   4   6       37.76       46.83      4.54 o
  16   4   6        0.60        0.33      1.33 o
 -19   5   6       11.30        9.25      1.68 o
 -18   5   6        7.21        5.80      1.74 o
 -17   5   6        0.01        1.14      1.62 o
 -16   5   6      127.13      130.45      4.12 o
 -15   5   6        2.33        2.47      1.01 o
 -14   5   6        0.46        1.88      0.81 o
 -13   5   6        7.67        5.36      1.04 o
 -12   5   6       12.40       12.21      1.07 o
 -11   5   6      179.45      166.69      2.96 o
 -10   5   6      173.07      152.62      2.92 o
  -9   5   6        2.76        1.91      0.57 o
  -8   5   6       31.53       42.57      1.54 o
  -7   5   6       99.09       90.47      2.00 o
  -6   5   6        2.24        2.08      0.59 o
  -5   5   6      103.39       93.80      1.72 o
  -4   5   6        5.77        5.33      0.64 o
  -3   5   6      131.66      123.84      2.73 o
  -2   5   6       46.87       44.35      1.31 o
  -1   5   6      145.89      149.86      2.29 o
   0   5   6      273.58      258.93      2.56 o
   1   5   6        4.73        5.50      0.58 o
   2   5   6      187.66      183.82      2.56 o
   3   5   6       17.26       14.26      0.69 o
   4   5   6        0.03       -0.48      0.48 o
   5   5   6        5.59        7.90      0.63 o
   6   5   6       29.14       25.30      0.91 o
   7   5   6       65.83       65.34      2.17 o
   8   5   6       11.46        7.26      0.75 o
   9   5   6        1.83        1.64      0.76 o
  10   5   6       68.07       72.68      3.10 o
  11   5   6       53.54       59.29      2.29 o
  12   5   6       12.85       15.46      1.44 o
  13   5   6        7.91       10.63      1.51 o
  14   5   6        0.01        0.87      1.25 o
  15   5   6        5.74        7.61      1.61 o
 -18   6   6       11.89       12.04      1.92 o
 -17   6   6       43.20       43.38      3.64 o
 -16   6   6        0.13        1.87      1.07 o
 -15   6   6        2.20        1.91      1.19 o
 -14   6   6       11.51       14.27      1.28 o
 -13   6   6        0.80        1.20      0.89 o
 -12   6   6        0.02       -0.80      0.80 o
 -11   6   6       97.87       99.74      4.99 o
 -10   6   6        7.05        5.46      0.89 o
  -9   6   6       82.79       76.23      1.79 o
  -8   6   6       96.47       77.61      1.79 o
  -7   6   6       26.90       24.16      1.27 o
  -6   6   6       77.03       88.30      1.65 o
  -5   6   6       32.82       25.58      1.55 o
  -4   6   6       24.88       19.55      1.09 o
  -3   6   6       19.12       20.79      1.06 o
  -2   6   6       41.01       47.10      1.41 o
  -1   6   6        1.43        3.34      0.66 o
   0   6   6      819.10      792.12      7.94 o
   1   6   6        7.37        4.83      0.69 o
   2   6   6      104.79      108.16      1.86 o
   3   6   6        9.46        6.18      0.74 o
   4   6   6        9.18        6.10      0.71 o
   5   6   6        5.62        4.20      0.64 o
   6   6   6        2.39        0.76      0.60 o
   7   6   6       53.95       49.65      1.50 o
   8   6   6       16.54       10.78      0.93 o
   9   6   6        0.75        1.39      0.77 o
  10   6   6        0.22        0.48      0.88 o
  11   6   6        0.23        0.55      1.60 o
  12   6   6        9.41       12.19      1.38 o
  13   6   6       16.65       14.56      1.82 o
  14   6   6        4.11        5.67      1.61 o
 -16   7   6       36.59       51.54      3.25 o
 -15   7   6        0.27        3.38      1.47 o
 -14   7   6        9.57       10.60      5.72 o
 -13   7   6        5.29        9.06      2.08 o
 -12   7   6        0.08       -1.21      2.08 o
 -11   7   6        3.13        2.03      1.07 o
 -10   7   6      112.22      132.71      3.15 o
  -9   7   6        0.49        2.39      1.08 o
  -8   7   6        1.37        4.43      1.36 o
  -7   7   6        0.70        2.54      0.94 o
  -6   7   6       15.42       10.36      0.94 o
  -5   7   6       24.71       26.08      1.20 o
  -4   7   6        0.00       -0.61      0.61 o
  -3   7   6      132.34      135.35      2.45 o
  -2   7   6       19.24       24.33      1.20 o
  -1   7   6       41.17       49.99      1.56 o
   0   7   6      139.92      143.82      2.77 o
   1   7   6       15.69       23.27      1.19 o
   2   7   6        2.40        0.43      0.84 o
   3   7   6       64.80       72.73      1.84 o
   4   7   6        0.28        1.57      0.78 o
   5   7   6       25.25       28.32      1.68 o
   6   7   6        7.17        7.79      1.09 o
   7   7   6        1.96        0.39      0.83 o
   8   7   6       69.98       57.66      2.27 o
   9   7   6        3.89        5.93      1.38 o
  10   7   6        0.54       -0.72      1.36 o
  11   7   6       58.42       66.65      3.68 o
  12   7   6        7.91        8.85      3.12 o
 -15   8   6        0.14       -1.50      1.82 o
 -14   8   6        0.15       -1.33      1.63 o
 -13   8   6       25.34       28.56      2.86 o
 -12   8   6        0.40        2.89      1.63 o
 -11   8   6      176.79      173.40      5.85 o
 -10   8   6       37.06       43.88      2.19 o
  -9   8   6        2.27        1.60      0.95 o
  -8   8   6       38.00       25.93      1.82 o
  -7   8   6        9.65        8.73      1.32 o
  -6   8   6        3.92        3.76      0.75 o
  -5   8   6        4.00        5.06      0.81 o
  -4   8   6        0.13       -0.67      0.67 o
  -3   8   6      150.50      141.85      2.90 o
  -2   8   6        1.54        2.75      0.95 o
  -1   8   6        0.23       -0.49      0.83 o
   0   8   6        5.57        2.01      0.88 o
   1   8   6        5.52        4.87      0.88 o
   2   8   6       24.62       21.31      1.78 o
   3   8   6        5.66        3.04      0.95 o
   4   8   6       39.38       43.59      1.88 o
   5   8   6       56.12       63.10      2.78 o
   6   8   6       13.21       10.48      1.73 o
   7   8   6        0.15        0.00      1.07 o
   8   8   6        2.39        3.72      1.33 o
   9   8   6        4.34        1.73      1.20 o
  10   8   6        0.56        1.56      1.38 o
 -12   9   6       14.39       15.61      3.12 o
 -11   9   6      152.86      164.97      8.33 o
 -10   9   6        1.87        2.43      1.63 o
  -9   9   6       34.76       35.55      3.12 o
  -8   9   6        9.41        8.99      1.63 o
  -7   9   6        8.57        5.26      1.63 o
  -6   9   6        7.77        6.38      1.82 o
  -5   9   6       26.94       25.09      1.75 o
  -4   9   6        1.36        1.28      0.83 o
  -3   9   6        0.39       -1.13      1.13 o
  -2   9   6       12.07       13.23      1.49 o
  -1   9   6       10.13        9.43      1.24 o
   0   9   6        2.65        0.24      0.83 o
   1   9   6        0.37        2.27      0.88 o
   2   9   6       12.13       12.76      1.87 o
   3   9   6       62.38       72.09      2.71 o
   4   9   6        0.72        1.04      0.95 o
   5   9   6        3.64        3.86      1.50 o
   6   9   6        0.36        0.68      1.07 o
   7   9   6        2.54        1.82      1.29 o
   8   9   6       11.28        9.29      1.50 o
  -9  10   6       41.73       40.74      3.11 o
  -8  10   6       20.48       22.46      3.64 o
  -7  10   6        0.34       -1.47      1.47 o
  -6  10   6        0.26        0.46      1.82 o
  -5  10   6        0.55        0.93      1.63 o
  -4  10   6       46.72       48.57      3.02 o
  -3  10   6      120.14      114.48      3.47 o
  -2  10   6        0.12       -1.64      1.64 o
  -1  10   6        0.11       -1.07      1.07 o
   0  10   6        6.07        8.65      1.38 o
   1  10   6        1.69        0.35      1.20 o
   2  10   6       16.47       15.64      1.83 o
   3  10   6        2.97        4.72      1.38 o
   4  10   6       25.63       27.57      2.10 o
 -21   1   7        0.21       -1.04      1.56 o
 -20   1   7       58.56       64.43      2.67 o
 -19   1   7       20.39       22.59      1.73 o
 -18   1   7        9.68        9.68      1.29 o
 -17   1   7       85.64       86.60      2.32 o
 -16   1   7        0.89        0.26      0.78 o
 -15   1   7       46.36       40.92      1.68 o
 -14   1   7        0.86       -0.70      0.83 o
 -13   1   7        6.98        5.47      0.78 o
 -12   1   7      841.73      832.65     10.46 o
 -11   1   7        0.07        3.73      0.90 o
 -10   1   7       66.67       64.13      1.79 o
  -9   1   7       11.72       11.86      0.87 o
  -8   1   7       50.46       45.46      1.16 o
  -7   1   7        5.49        6.14      1.01 o
  -6   1   7        0.14       -0.38      0.43 o
  -5   1   7       15.34        9.80      0.43 o
  -4   1   7      151.09      168.11      1.68 o
  -3   1   7       67.12       58.85      1.19 o
  -2   1   7       96.11      102.64      1.45 o
  -1   1   7       29.17       28.31      0.77 o
   0   1   7      111.02       97.29      1.39 o
   1   1   7        2.62       -0.13      0.23 o
   2   1   7       93.92       83.82      1.48 o
   3   1   7       63.44       63.86      1.36 o
   4   1   7       29.07       29.26      0.88 o
   5   1   7       29.20       27.79      0.99 o
   6   1   7       12.82       10.55      0.68 o
   7   1   7       72.47       69.28      1.45 o
   8   1   7        0.02       -0.47      0.49 o
   9   1   7        2.70        1.05      0.85 o
  10   1   7        3.85        2.92      1.20 o
  11   1   7        0.01       -0.29      0.63 o
  12   1   7      251.18      260.47      4.33 o
  13   1   7        9.17       10.90      1.30 o
  14   1   7       21.98       22.21      1.56 o
  15   1   7        1.55        0.16      0.95 o
  16   1   7        5.04        4.91      1.15 o
 -20   2   7       13.94       13.95      1.41 o
 -19   2   7       58.71       58.83      2.15 o
 -18   2   7      116.23      124.56      3.42 o
 -17   2   7        2.02        1.73      0.83 o
 -16   2   7       56.70       54.86      2.02 o
 -15   2   7      124.00      127.94      2.69 o
 -14   2   7        5.59        4.22      0.98 o
 -13   2   7        1.47        0.16      0.71 o
 -12   2   7        0.09        1.43      0.78 o
 -11   2   7        1.97        2.03      0.98 o
 -10   2   7      124.88      122.53      2.26 o
  -9   2   7      121.70      122.73      1.98 o
  -8   2   7       56.72       50.97      1.48 o
  -7   2   7        1.22        0.98      0.84 o
  -6   2   7       30.16       24.75      1.16 o
  -5   2   7        1.72        1.27      0.49 o
  -4   2   7      430.90      449.34      4.35 o
  -3   2   7       15.90       14.61      0.56 o
  -2   2   7        0.21        1.31      0.26 o
  -1   2   7      228.23      222.73      2.39 o
   0   2   7        0.06       -0.28      0.32 o
   1   2   7        3.70        9.16      0.52 o
   2   2   7      181.70      180.25      2.71 o
   3   2   7        2.54        2.35      0.47 o
   4   2   7       62.68       71.15      1.28 o
   5   2   7       38.55       34.10      1.21 o
   6   2   7       68.87       67.16      1.51 o
   7   2   7       19.89       15.16      0.85 o
   8   2   7        0.73        0.42      0.46 o
   9   2   7       21.20       24.16      1.50 o
  10   2   7       10.59        8.60      1.50 o
  11   2   7       59.01       50.84      2.11 o
  12   2   7       38.75       32.56      2.38 o
  13   2   7        0.29       -0.81      0.95 o
  14   2   7        7.16        9.84      1.22 o
  15   2   7       42.50       41.49      3.00 o
 -20   3   7      228.57      231.29      5.33 o
 -19   3   7       68.35       77.42      3.31 o
 -18   3   7       52.83       54.09      1.95 o
 -17   3   7       39.61       44.17      3.68 o
 -16   3   7       57.98       55.69      1.95 o
 -15   3   7      487.48      484.86      7.74 o
 -14   3   7       86.99       95.01      2.22 o
 -13   3   7        0.31        0.95      0.73 o
 -12   3   7      364.59      356.98      7.37 o
 -11   3   7       85.73       91.45      2.10 o
 -10   3   7       11.72       11.65      0.88 o
  -9   3   7      291.43      272.19      3.91 o
  -8   3   7      137.51      134.52      2.76 o
  -7   3   7      308.65      285.21      4.89 o
  -6   3   7      138.51      144.00      3.76 o
  -5   3   7       87.66       72.43      1.68 o
  -4   3   7       18.38       18.75      0.62 o
  -3   3   7       27.92       24.02      0.64 o
  -2   3   7       21.96       20.35      0.84 o
  -1   3   7       78.64       72.15      1.07 o
   0   3   7      877.48      850.35      6.97 o
   1   3   7      334.77      332.57      3.37 o
   2   3   7      162.53      155.74      2.04 o
   3   3   7      148.70      139.23      1.93 o
   4   3   7       13.34       11.77      0.62 o
   5   3   7       47.78       42.59      1.19 o
   6   3   7       24.74       24.00      0.87 o
   7   3   7        6.40        6.73      0.74 o
   8   3   7       85.58       81.21      1.75 o
   9   3   7        5.56        5.41      0.88 o
  10   3   7        0.20       -0.74      0.87 o
  11   3   7       20.24       19.08      1.84 o
  12   3   7       24.13       22.17      2.13 o
  13   3   7        6.06        5.86      1.39 o
  14   3   7        0.00        2.29      1.39 o
  15   3   7        4.79        5.50      1.44 o
 -19   4   7       62.64       58.11      2.67 o
 -18   4   7      130.14      125.75      3.58 o
 -17   4   7       18.55       21.59      1.75 o
 -16   4   7        0.06        0.05      0.98 o
 -15   4   7        1.49        3.85      1.21 o
 -14   4   7       36.41       37.83      1.74 o
 -13   4   7       95.14       97.00      2.22 o
 -12   4   7      140.94      139.61      3.47 o
 -11   4   7       20.43       21.07      1.20 o
 -10   4   7       34.85       39.04      1.97 o
  -9   4   7      443.97      425.13      5.55 o
  -8   4   7       23.33       15.54      1.15 o
  -7   4   7       28.68       39.02      1.49 o
  -6   4   7      127.63      139.05      2.46 o
  -5   4   7        7.35       10.04      0.76 o
  -4   4   7       58.62       55.29      1.67 o
  -3   4   7      111.54      115.35      1.92 o
  -2   4   7      166.73      165.46      2.58 o
  -1   4   7     2048.24     2079.41     15.51 o
   0   4   7        2.73        2.84      0.61 o
   1   4   7     1751.24     1698.49     12.43 o
   2   4   7      122.99      123.74      1.80 o
   3   4   7       16.94       17.15      0.69 o
   4   4   7       66.81       61.14      1.38 o
   5   4   7       37.43       38.06      1.09 o
   6   4   7        1.71        2.73      0.63 o
   7   4   7      138.11      132.92      2.72 o
   8   4   7      257.75      261.38      5.77 o
   9   4   7      338.48      321.60      6.38 o
  10   4   7       27.10       28.32      2.20 o
  11   4   7       30.22       27.57      2.70 o
  12   4   7        9.74        9.05      1.33 o
  13   4   7       38.83       40.62      2.83 o
  14   4   7       99.03      108.77      4.15 o
 -18   5   7        1.20        1.35      1.13 o
 -17   5   7        6.81        5.82      1.99 o
 -16   5   7       51.00       49.96      3.11 o
 -15   5   7      303.62      338.89      8.88 o
 -14   5   7      171.15      150.78     15.73 o
 -13   5   7       42.01       33.86      1.83 o
 -12   5   7        4.11        4.34      1.05 o
 -11   5   7       99.09      100.38      2.67 o
 -10   5   7       42.42       38.38      1.74 o
  -9   5   7      209.77      199.99      3.96 o
  -8   5   7      323.03      295.69      5.05 o
  -7   5   7      485.28      433.06      5.96 o
  -6   5   7       47.93       53.47      1.81 o
  -5   5   7      185.57      185.02      3.38 o
  -4   5   7       40.71       32.66      1.25 o
  -3   5   7       23.98       21.81      0.97 o
  -2   5   7       25.74       19.54      2.10 o
  -1   5   7        7.61        6.30      1.28 o
   0   5   7     1001.15      983.60      8.22 o
   1   5   7      961.88      897.41      8.51 o
   2   5   7       61.76       59.61      1.24 o
   3   5   7        6.39        9.03      0.66 o
   4   5   7       81.00       81.42      1.90 o
   5   5   7        1.00        1.93      0.58 o
   6   5   7      101.87      106.62      1.97 o
   7   5   7      140.80      129.71      2.55 o
   8   5   7       46.10       40.72      1.93 o
   9   5   7        4.98        7.92      1.40 o
  10   5   7       12.64       15.16      1.76 o
  11   5   7        0.00        1.37      1.13 o
  12   5   7       47.30       49.12      4.00 o
  13   5   7       23.19       21.12      2.11 o
 -17   6   7        1.53       -1.47      1.47 o
 -16   6   7        2.28        1.04      1.47 o
 -15   6   7       41.92       53.11      3.90 o
 -14   6   7       67.42       63.32      4.16 o
 -13   6   7       57.96       59.24      4.31 o
 -12   6   7       60.18       58.14      2.99 o
 -11   6   7       27.43       26.76      2.25 o
 -10   6   7      255.32      263.18      5.65 o
  -9   6   7      316.27      282.89      4.58 o
  -8   6   7       19.54       21.07      1.41 o
  -7   6   7      148.90      162.62      3.50 o
  -6   6   7       43.00       37.49      1.55 o
  -5   6   7        0.07       -0.54      0.54 o
  -4   6   7      147.27      147.72      3.29 o
  -3   6   7       38.99       35.12      2.00 o
  -2   6   7      246.59      245.80      3.37 o
  -1   6   7      297.15      279.38      3.72 o
   0   6   7      115.98      108.56      2.23 o
   1   6   7      160.18      143.65      3.24 o
   2   6   7       33.44       36.02      1.68 o
   3   6   7      123.17      123.05      2.79 o
   4   6   7        0.70        1.02      0.63 o
   5   6   7      125.98      129.67      2.21 o
   6   6   7        3.21        4.91      0.81 o
   7   6   7       66.51       68.72      2.27 o
   8   6   7      246.57      238.39      5.18 o
   9   6   7      153.48      146.19      3.46 o
  10   6   7       74.85       81.73      2.79 o
  11   6   7      121.77      141.10      4.38 o
  12   6   7        0.37        1.54      1.23 o
 -15   7   7        3.42        3.38      1.47 o
 -14   7   7       71.57       80.54      3.85 o
 -13   7   7        5.39        6.39      2.00 o
 -12   7   7       52.15       67.23      3.48 o
 -11   7   7      113.08      128.11      4.34 o
 -10   7   7        2.93        6.82      1.57 o
  -9   7   7        0.01       -0.78      1.10 o
  -8   7   7      181.50      176.62      3.96 o
  -7   7   7       66.04       50.44      2.47 o
  -6   7   7       28.30       29.00      1.55 o
  -5   7   7       48.25       45.84      1.99 o
  -4   7   7        1.26       -0.90      0.90 o
  -3   7   7       30.91       34.50      1.62 o
  -2   7   7      110.45      107.91      2.25 o
  -1   7   7       33.79       32.87      1.43 o
   0   7   7      172.10      172.12      2.87 o
   1   7   7      237.90      226.98      3.77 o
   2   7   7        5.87        8.03      1.04 o
   3   7   7       31.48       39.80      1.79 o
   4   7   7       57.27       56.25      2.06 o
   5   7   7        0.66        0.13      0.78 o
   6   7   7       59.37       57.41      2.20 o
   7   7   7       71.31       74.30      2.46 o
   8   7   7        7.53        7.63      1.15 o
   9   7   7      137.35      168.91      3.77 o
  10   7   7       62.63       71.30      5.72 o
  11   7   7        3.70        5.15      1.63 o
 -13   8   7       31.88       35.62      2.74 o
 -12   8   7       12.99       20.20      2.58 o
 -11   8   7        0.17        4.68      3.38 o
 -10   8   7      361.18      368.67      8.00 o
  -9   8   7       40.33       36.39      2.86 o
  -8   8   7       15.63       13.98      2.00 o
  -7   8   7       50.22       44.52      2.19 o
  -6   8   7       17.07       13.94      1.21 o
  -5   8   7       77.09       83.04      2.64 o
  -4   8   7       44.54       49.59      1.92 o
  -3   8   7        8.49        7.71      1.15 o
  -2   8   7       43.04       43.91      3.61 o
  -1   8   7        4.88        6.00      1.14 o
   0   8   7        0.01        0.29      1.23 o
   1   8   7       12.61       14.04      1.22 o
   2   8   7       15.30       16.98      1.35 o
   3   8   7       84.59       93.64      3.10 o
   4   8   7        8.41        9.09      1.41 o
   5   8   7       20.43       21.36      1.80 o
   6   8   7       34.56       32.98      2.10 o
   7   8   7       40.28       43.75      5.63 o
   8   8   7       40.11       42.89      3.26 o
   9   8   7       11.68       12.71      1.68 o
 -11   9   7       32.10       37.99      4.68 o
 -10   9   7       26.64       26.02      4.16 o
  -9   9   7        0.22       -2.08      2.08 o
  -8   9   7       20.90       15.61      3.12 o
  -7   9   7        3.04       -2.08      2.08 o
  -6   9   7       17.01       18.06      2.12 o
  -5   9   7       13.01       11.82      3.12 o
  -4   9   7       30.92       38.85      3.64 o
  -3   9   7        8.58        6.79      1.63 o
  -2   9   7        8.39        9.66      1.73 o
  -1   9   7        1.35        0.87      1.80 o
   0   9   7       32.53       31.25      2.10 o
   1   9   7      119.19      126.16      3.34 o
   2   9   7        4.50        5.32      1.28 o
   3   9   7        3.73        4.27      1.28 o
   4   9   7       21.11       18.60      1.81 o
   5   9   7        0.07        0.88      1.07 o
   6   9   7        0.65        1.26      2.52 o
  -5  10   7       38.51       49.09      6.77 o
  -4  10   7        1.54       -1.56      2.08 o
  -3  10   7        0.03       -1.63      1.63 o
  -2  10   7       24.22       20.95      3.64 o
  -1  10   7        9.56       10.50      2.08 o
   0  10   7        2.56        1.04      1.47 o
   1  10   7        2.21        5.54      1.38 o
 -20   0   8       42.76       37.53      3.90 o
 -19   0   8      486.74      524.80     10.60 o
 -18   0   8        0.42        0.13      1.48 o
 -17   0   8       53.98       52.40      2.74 o
 -16   0   8      296.67      301.17      9.04 o
 -15   0   8       95.15       88.52      3.48 o
 -14   0   8       34.17       29.05      4.68 o
 -13   0   8       22.50       19.21      4.94 o
 -12   0   8       37.11       38.54      7.03 o
 -11   0   8     3125.09     3235.68     50.89 o
 -10   0   8      183.84      183.53      4.42 o
  -9   0   8       27.27       24.42      2.34 o
  -8   0   8      226.21      224.09      5.25 o
  -7   0   8      818.59      808.61     19.26 o
  -6   0   8        2.75       -1.04      1.04 o
  -5   0   8      778.89      776.63     12.45 o
  -4   0   8        1.72       -1.30      1.30 o
  -3   0   8      162.96      174.46     25.24 o
  -2   0   8      482.23      450.45     10.41 o
  -1   0   8      265.43      264.05      5.37 o
   0   0   8      369.78      362.57      5.39 o
   1   0   8      360.03      319.24      6.15 o
   2   0   8       33.58       29.24      1.88 o
   3   0   8       25.53       22.29      1.28 o
   4   0   8      582.30      539.81      8.82 o
   5   0   8      249.44      227.89      4.74 o
   6   0   8      109.47      102.87      3.14 o
   7   0   8      153.68      154.52      3.40 o
   8   0   8        0.75        0.00      1.40 o
   9   0   8      102.00       88.32      4.64 o
  10   0   8      181.01      181.65      6.71 o
  11   0   8      185.95      187.56      6.52 o
  12   0   8       12.63       13.94      2.00 o
  13   0   8      195.22      176.39      6.13 o
  14   0   8       13.45       17.44      3.64 o
 -20   1   8       13.66       10.48      1.46 o
 -19   1   8       39.31       51.14      2.82 o
 -18   1   8      103.74      107.09      2.69 o
 -17   1   8       46.95       43.47      1.94 o
 -16   1   8        0.55       -0.13      1.09 o
 -15   1   8      230.27      233.83      4.46 o
 -14   1   8      127.08      123.03      2.64 o
 -13   1   8      310.12      317.47      5.31 o
 -12   1   8        1.29        2.86      0.98 o
 -11   1   8     1329.66     1305.90     15.40 o
 -10   1   8        9.35        8.29      1.20 o
  -9   1   8      600.57      580.64      8.51 o
  -8   1   8      496.92      437.54      8.35 o
  -7   1   8      115.06      113.90      2.20 o
  -6   1   8      661.97      649.31      7.70 o
  -5   1   8        0.27       -0.39      1.43 o
  -4   1   8      357.26      348.03      4.37 o
  -3   1   8     2790.72     2865.26     29.91 o
  -2   1   8        4.38        3.83      1.43 o
  -1   1   8      833.01      814.33     10.95 o
   0   1   8      496.91      485.55      5.65 o
   1   1   8       55.98       51.71      1.62 o
   2   1   8      858.65      856.30      7.84 o
   3   1   8      333.04      326.13      3.69 o
   4   1   8        8.46        5.22      0.89 o
   5   1   8        2.00        2.84      0.51 o
   6   1   8       80.04       83.36      2.16 o
   7   1   8       73.30       65.80      2.05 o
   8   1   8      131.18      122.63      3.07 o
   9   1   8       16.39       17.42      1.60 o
  10   1   8       52.78       44.53      2.46 o
  11   1   8       71.83       75.78      2.83 o
  12   1   8      290.94      291.90      6.47 o
  13   1   8        0.05        0.91      1.22 o
  14   1   8      117.72      118.88      3.46 o
 -19   2   8      179.37      186.53      3.95 o
 -18   2   8        1.72        1.65      1.28 o
 -17   2   8       45.32       50.14      2.31 o
 -16   2   8       29.85       28.61      1.45 o
 -15   2   8        3.11        1.65      0.87 o
 -14   2   8       40.37       38.90      3.34 o
 -13   2   8       29.54       25.45      1.97 o
 -12   2   8       49.33       48.90      1.99 o
 -11   2   8      749.41      737.73     10.60 o
 -10   2   8       28.29       25.37      1.59 o
  -9   2   8       12.35       12.90      1.20 o
  -8   2   8      149.18      152.12      3.33 o
  -7   2   8      131.53      118.87      2.84 o
  -6   2   8        2.73        1.17      0.52 o
  -5   2   8       56.56       56.01      2.31 o
  -4   2   8       28.66       20.75      1.04 o
  -3   2   8      138.75      140.22      3.08 o
  -2   2   8      187.42      179.03      2.43 o
  -1   2   8       69.19       64.50      1.43 o
   0   2   8      144.25      141.07      2.08 o
   1   2   8      255.82      248.95      3.48 o
   2   2   8        0.23       -0.28      0.50 o
   3   2   8       40.71       39.32      1.38 o
   4   2   8      222.92      217.25      3.24 o
   5   2   8       35.14       37.79      2.13 o
   6   2   8      139.44      136.27      2.53 o
   7   2   8      117.71      121.33      3.16 o
   8   2   8       67.85       69.19      2.88 o
   9   2   8       21.92       20.50      2.11 o
  10   2   8       70.86       70.01      2.34 o
  11   2   8       14.59       10.19      1.73 o
  12   2   8       37.17       36.24      4.04 o
  13   2   8        0.21       -0.07      1.20 o
  14   2   8       10.66       12.51      1.55 o
 -19   3   8       30.36       33.78      2.54 o
 -18   3   8       43.69       46.02      2.11 o
 -17   3   8        5.88        5.71      2.08 o
 -16   3   8       63.32       71.35      3.26 o
 -15   3   8       70.49       70.60      3.97 o
 -14   3   8        2.01        1.23      0.98 o
 -13   3   8       10.17        8.11      1.07 o
 -12   3   8       15.59       18.07      1.38 o
 -11   3   8        9.98       11.78      1.07 o
 -10   3   8       51.07       50.64      2.29 o
  -9   3   8      106.66       99.71      2.27 o
  -8   3   8       60.89       46.32      1.66 o
  -7   3   8       31.29       33.68      1.45 o
  -6   3   8       33.47       33.20      2.15 o
  -5   3   8        0.24       -0.39      0.39 o
  -4   3   8        0.06       -0.52      0.52 o
  -3   3   8       11.28        7.17      0.90 o
  -2   3   8        0.69       -0.38      0.56 o
  -1   3   8      313.31      312.25      4.13 o
   0   3   8      220.38      231.54      2.80 o
   1   3   8       41.85       43.10      1.26 o
   2   3   8        0.08       -0.03      0.44 o
   3   3   8       56.58       55.48      1.21 o
   4   3   8       30.48       31.64      1.14 o
   5   3   8        3.73        4.76      0.72 o
   6   3   8      112.38      116.31      2.24 o
   7   3   8       12.96       10.46      1.55 o
   8   3   8        6.98        9.72      1.53 o
   9   3   8       83.46       91.26      3.53 o
  10   3   8        5.35        4.16      1.46 o
  11   3   8      193.87      193.14      7.50 o
  12   3   8       59.49       60.04      3.11 o
  13   3   8       70.37       70.14      3.09 o
 -18   4   8       10.56        8.52      2.00 o
 -17   4   8        5.45        4.28      1.63 o
 -16   4   8       52.39       53.74      3.75 o
 -15   4   8       15.08       19.64      2.00 o
 -14   4   8      107.41      111.38      3.85 o
 -13   4   8       14.73       13.25      2.34 o
 -12   4   8       33.69       35.84      1.83 o
 -11   4   8      135.76      133.54      3.72 o
 -10   4   8        1.84        0.06      0.73 o
  -9   4   8      119.92      119.43      2.84 o
  -8   4   8       19.54       24.03      1.22 o
  -7   4   8        5.77        7.83      1.03 o
  -6   4   8        3.40        3.53      0.76 o
  -5   4   8        4.78        3.10      0.67 o
  -4   4   8       31.19       29.97      1.26 o
  -3   4   8       24.08       23.91      1.15 o
  -2   4   8        3.65        2.95      0.90 o
  -1   4   8       51.12       49.68      1.53 o
   0   4   8       74.32       77.65      1.94 o
   1   4   8        0.19        1.18      0.50 o
   2   4   8      108.92       98.82      1.49 o
   3   4   8        6.80        7.63      0.68 o
   4   4   8       45.67       45.17      1.28 o
   5   4   8       75.53       72.37      1.64 o
   6   4   8        7.93        7.79      0.71 o
   7   4   8      142.72      138.99      3.96 o
   8   4   8       30.02       26.98      2.65 o
   9   4   8       12.99       12.64      1.96 o
  10   4   8       24.02       25.17      2.14 o
  11   4   8        0.03       -1.17      1.44 o
  12   4   8       46.57       43.16      3.67 o
  13   4   8       25.53       27.79      2.57 o
 -17   5   8       14.42       16.05      2.60 o
 -16   5   8       10.33       19.58      2.79 o
 -15   5   8       56.50       58.27      4.23 o
 -14   5   8       19.43       20.50      1.89 o
 -13   5   8       56.85       60.42      3.05 o
 -12   5   8        0.76        1.39      0.90 o
 -11   5   8       38.11       36.11      2.03 o
 -10   5   8       49.63       55.03      2.40 o
  -9   5   8        4.48        2.53      0.88 o
  -8   5   8      200.69      204.58      4.11 o
  -7   5   8        6.79        5.78      1.26 o
  -6   5   8       25.28       20.66      1.15 o
  -5   5   8      103.08      106.91      2.77 o
  -4   5   8        4.52        2.08      0.98 o
  -3   5   8        4.49        4.65      1.22 o
  -2   5   8       11.78       11.72      0.93 o
  -1   5   8        0.20       -0.13      0.69 o
   0   5   8      256.57      247.32      3.84 o
   1   5   8       23.23       24.96      1.50 o
   2   5   8       48.63       47.28      1.61 o
   3   5   8        2.49       -0.57      0.60 o
   4   5   8        6.60        5.76      0.72 o
   5   5   8        3.05        3.04      0.60 o
   6   5   8       13.05       14.70      1.20 o
   7   5   8       11.95       10.13      1.27 o
   8   5   8        7.46       12.27      1.68 o
   9   5   8        5.57        5.82      1.55 o
  10   5   8        1.20       -1.27      1.27 o
  11   5   8        0.08       -1.83      1.83 o
  12   5   8        8.90        6.97      1.50 o
 -16   6   8      108.32      121.75      4.59 o
 -15   6   8        5.41        3.60      2.08 o
 -14   6   8        1.55        3.82      1.63 o
 -13   6   8       12.22       14.87      1.84 o
 -12   6   8        7.73        6.84      2.06 o
 -11   6   8       77.39       66.24      3.19 o
 -10   6   8        8.96        8.51      1.56 o
  -9   6   8        0.30        1.23      1.36 o
  -8   6   8        0.04       -0.98      0.98 o
  -7   6   8        0.56       -1.12      1.12 o
  -6   6   8       66.26       61.86      2.47 o
  -5   6   8        2.36        2.43      1.06 o
  -4   6   8        3.51        1.84      1.06 o
  -3   6   8       11.26        8.78      1.47 o
  -2   6   8        0.44        2.60      0.90 o
  -1   6   8       19.81       23.56      1.59 o
   0   6   8      134.74      127.56      5.29 o
   1   6   8        3.14       10.70      2.15 o
   2   6   8       92.59       93.13      2.40 o
   3   6   8        1.14        3.38      0.83 o
   4   6   8        0.93        0.78      0.78 o
   5   6   8        1.76        1.28      0.91 o
   6   6   8        5.28        7.98      1.40 o
   7   6   8        5.37        7.91      1.28 o
   8   6   8       43.10       35.71      2.19 o
   9   6   8       13.72       20.53      3.10 o
  10   6   8       41.97       46.02      3.50 o
 -14   7   8       15.89       14.23      2.37 o
 -13   7   8        3.10        4.94      1.84 o
 -12   7   8       19.88       21.63      5.20 o
 -11   7   8       64.69       65.11      3.48 o
 -10   7   8       10.93       10.26      1.64 o
  -9   7   8        0.15        0.65      1.46 o
  -8   7   8       51.40       40.14      3.50 o
  -7   7   8       28.12       30.56      4.50 o
  -6   7   8        5.58        5.75      1.20 o
  -5   7   8        0.00       -1.01      1.32 o
  -4   7   8       10.38        8.25      1.55 o
  -3   7   8       23.13       16.33      1.44 o
  -2   7   8        5.55        4.64      0.98 o
  -1   7   8        6.78        2.79      0.98 o
   0   7   8       71.48       52.23      2.99 o
   1   7   8       12.21       12.51      1.28 o
   2   7   8       27.77       26.06      1.68 o
   3   7   8       51.46       48.09      1.94 o
   4   7   8        9.31        9.27      1.35 o
   5   7   8       18.44       27.83      1.68 o
   6   7   8        5.02        0.82      1.09 o
   7   7   8        4.08        5.37      1.19 o
   8   7   8        0.10       -1.20      1.20 o
   9   7   8        1.18       -0.46      4.16 o
 -12   8   8       33.26       44.41      6.77 o
 -11   8   8      173.16      209.18      6.00 o
 -10   8   8        5.15        7.24      2.00 o
  -9   8   8        1.19       -1.04      1.47 o
  -8   8   8        0.86       -1.47      1.47 o
  -7   8   8        0.00       -1.04      1.86 o
  -6   8   8       27.68       24.27      2.11 o
  -5   8   8        0.01        0.76      0.98 o
  -4   8   8       47.51       57.76      3.38 o
  -3   8   8        0.21       -0.71      0.98 o
  -2   8   8       30.99       39.13      2.19 o
  -1   8   8       18.92       14.39      1.76 o
   0   8   8        7.32        7.18      1.28 o
   1   8   8       12.53       16.05      1.59 o
   2   8   8        4.10        4.11      1.63 o
   3   8   8       46.35       66.23      5.46 o
   4   8   8        5.13        3.79      1.28 o
   5   8   8        0.01        0.31      1.07 o
   6   8   8        1.24        0.35      1.20 o
  -8   9   8        2.04       -2.60      2.60 o
  -7   9   8        0.06       -2.08      2.08 o
  -6   9   8       10.64        7.29      2.60 o
  -5   9   8        9.03        8.33      3.12 o
  -4   9   8        3.57        2.60      2.60 o
  -3   9   8       99.43       94.71      6.24 o
  -2   9   8        4.11        4.68      2.60 o
  -1   9   8        7.64        5.72      2.60 o
   0   9   8        0.16       -1.56      1.82 o
   1   9   8        6.02        7.14      1.84 o
   2   9   8       21.59       23.02      2.37 o
   3   9   8       11.56       11.62      2.00 o
 -19   1   9        0.01        1.56      1.23 o
 -18   1   9        7.23        6.08      1.28 o
 -17   1   9        9.84        7.41      1.39 o
 -16   1   9        5.95        5.10      1.73 o
 -15   1   9        1.76        0.52      0.98 o
 -14   1   9       13.26       11.72      2.03 o
 -13   1   9       12.61        7.02      1.20 o
 -12   1   9       99.48      104.13      2.79 o
 -11   1   9        0.79        3.67      1.13 o
 -10   1   9        3.47        4.76      1.30 o
  -9   1   9       13.80       10.78      2.86 o
  -8   1   9        7.08        7.40      1.30 o
  -7   1   9       88.31       78.16      7.11 o
  -6   1   9        0.03        0.78      1.10 o
  -5   1   9        6.02        3.90      1.10 o
  -4   1   9      239.15      237.30      4.05 o
  -3   1   9        0.99        1.48      0.82 o
  -2   1   9       15.27       17.06      1.07 o
  -1   1   9        2.45        3.85      0.61 o
   0   1   9       19.87       21.78      1.87 o
   1   1   9       71.10       73.05      1.85 o
   2   1   9       10.31       10.11      0.97 o
   3   1   9       16.17       16.47      1.36 o
   4   1   9       58.82       57.16      1.43 o
   5   1   9       14.87       15.14      1.36 o
   6   1   9        7.62        4.82      1.04 o
   7   1   9        3.90        3.23      0.83 o
   8   1   9        0.01       -0.46      1.05 o
   9   1   9       15.05       14.96      1.30 o
  10   1   9        9.77       11.15      1.58 o
  11   1   9       64.10       66.64      2.58 o
  12   1   9        0.68        1.75      1.20 o
 -18   2   9        3.42        0.21      1.39 o
 -17   2   9       22.36       19.09      1.75 o
 -16   2   9       46.26       50.05      2.79 o
 -15   2   9        1.42       -0.90      0.90 o
 -14   2   9        8.12        8.72      1.20 o
 -13   2   9        0.01       -1.23      1.23 o
 -12   2   9      462.44      461.68      7.38 o
 -11   2   9       75.91       77.74      3.39 o
 -10   2   9      229.42      227.31      4.40 o
  -9   2   9      150.91      148.10      3.40 o
  -8   2   9      127.72      129.43      3.28 o
  -7   2   9       17.23       15.03      1.20 o
  -6   2   9      117.51      107.73      3.31 o
  -5   2   9       25.87       18.68      1.07 o
  -4   2   9       41.71       39.25      2.28 o
  -3   2   9      148.28      140.83      3.14 o
  -2   2   9       14.83       10.65      1.18 o
  -1   2   9      319.75      306.07      5.09 o
   0   2   9       96.92       96.61      4.98 o
   1   2   9      221.64      233.64      4.08 o
   2   2   9       64.73       63.97      2.03 o
   3   2   9       27.58       23.01      1.20 o
   4   2   9       33.08       28.25      1.35 o
   5   2   9        0.01       -0.58      0.58 o
   6   2   9       12.91       11.70      1.26 o
   7   2   9        1.09        0.98      0.87 o
   8   2   9       20.34       19.30      1.55 o
   9   2   9       68.60       74.30      2.64 o
  10   2   9       20.21       19.09      1.75 o
  11   2   9        3.38        3.50      1.20 o
  12   2   9       38.25       31.11      2.51 o
 -18   3   9       35.17       35.77      2.06 o
 -17   3   9       10.59       11.58      1.93 o
 -16   3   9        0.15       -0.19      1.52 o
 -15   3   9        3.42        4.54      2.30 o
 -14   3   9       21.59       19.13      1.56 o
 -13   3   9       21.32       21.08      2.51 o
 -12   3   9       87.69       95.47      2.76 o
 -11   3   9        2.10        1.87      1.18 o
 -10   3   9       40.09       40.82      1.99 o
  -9   3   9       73.29       78.77      2.49 o
  -8   3   9       82.69       69.78      3.46 o
  -7   3   9       96.19       99.88      2.59 o
  -6   3   9       31.38       29.00      1.26 o
  -5   3   9       97.75       94.69      3.06 o
  -4   3   9      144.16      152.03      4.30 o
  -3   3   9        3.49        2.60      0.90 o
  -2   3   9        1.28        0.00      0.76 o
  -1   3   9      258.14      267.45      7.35 o
   0   3   9      124.53      124.32      3.61 o
   1   3   9       79.56       82.25      2.49 o
   2   3   9       27.34       30.08      2.28 o
   3   3   9       29.35       28.31      1.21 o
   4   3   9        7.89        4.83      0.77 o
   5   3   9       11.95       12.38      0.93 o
   6   3   9        7.22        2.71      1.39 o
   7   3   9       20.53       19.52      1.50 o
   8   3   9       64.65       61.77      2.91 o
   9   3   9       63.97       63.75      3.19 o
  10   3   9       40.37       42.19      2.73 o
  11   3   9       95.05       95.02      3.91 o
 -17   4   9        2.17       -0.80      1.96 o
 -16   4   9       49.41       59.48      4.94 o
 -15   4   9      302.12      319.79      7.48 o
 -14   4   9       94.08       97.24      5.98 o
 -13   4   9        1.43        1.30      2.34 o
 -12   4   9       39.46       38.98      2.86 o
 -11   4   9       89.77       98.23      4.12 o
 -10   4   9       41.99       32.83      1.83 o
  -9   4   9      341.87      330.27      6.29 o
  -8   4   9       89.62       87.10      3.72 o
  -7   4   9      148.91      127.08      3.01 o
  -6   4   9      117.84      127.70      2.79 o
  -5   4   9       47.53       42.80      1.45 o
  -4   4   9       22.51       20.08      1.15 o
  -3   4   9       36.79       35.25      1.99 o
  -2   4   9       28.97       22.19      1.22 o
  -1   4   9       81.42       83.05      2.14 o
   0   4   9      534.10      533.13      7.14 o
   1   4   9      278.22      289.37      6.43 o
   2   4   9       88.39       90.29      3.31 o
   3   4   9       32.77       36.77      1.70 o
   4   4   9       12.14       12.50      1.28 o
   5   4   9       11.97       12.06      1.25 o
   6   4   9        2.33        2.71      1.32 o
   7   4   9       28.23       29.68      1.96 o
   8   4   9       74.79       76.57      3.78 o
   9   4   9       11.87       14.74      1.68 o
  10   4   9        0.01       -1.66      1.66 o
  11   4   9        1.71       -0.61      1.94 o
 -16   5   9        7.68        8.70      2.37 o
 -15   5   9        9.60        8.62      2.08 o
 -14   5   9        0.04        2.54      2.86 o
 -13   5   9       85.55      102.53      3.20 o
 -12   5   9       25.21       29.49      1.89 o
 -11   5   9       20.34       27.30      2.40 o
 -10   5   9       26.78       30.62      2.34 o
  -9   5   9       48.16       45.68      2.74 o
  -8   5   9      123.37      123.86      3.31 o
  -7   5   9      108.68      118.15      4.30 o
  -6   5   9        0.74       -0.87      0.90 o
  -5   5   9        8.18       10.78      1.22 o
  -4   5   9       46.55       47.21      2.58 o
  -3   5   9        2.65        0.52      1.10 o
  -2   5   9       96.22      103.82      5.20 o
  -1   5   9      245.09      238.61      5.89 o
   0   5   9        7.33        7.45      1.63 o
   1   5   9      110.33       96.75      3.67 o
   2   5   9       25.72       29.01      1.68 o
   3   5   9       19.57       17.30      1.36 o
   4   5   9        7.59        6.17      0.95 o
   5   5   9       31.10       33.13      2.26 o
   6   5   9       10.99        9.45      1.94 o
   7   5   9       62.15       58.80      2.56 o
   8   5   9       63.97       58.99      4.45 o
   9   5   9       30.09       20.85      2.34 o
  10   5   9       65.43       63.42      3.40 o
 -14   6   9       47.57       50.09      3.48 o
 -13   6   9       42.33       54.32      4.41 o
 -12   6   9      123.32      158.95      8.07 o
 -11   6   9       27.91       30.59      2.30 o
 -10   6   9       28.87       23.36      2.28 o
  -9   6   9       59.35       61.32      3.17 o
  -8   6   9       51.86       53.44      3.11 o
  -7   6   9       35.16       21.01      3.38 o
  -6   6   9       15.60       17.26      2.37 o
  -5   6   9        1.25       -1.10      1.10 o
  -4   6   9        0.01       -0.19      1.46 o
  -3   6   9       46.38       54.48      2.94 o
  -2   6   9        6.09        7.55      1.47 o
  -1   6   9       18.94       20.65      2.08 o
   0   6   9      193.48      193.87      5.33 o
   1   6   9      400.91      370.87      8.27 o
   2   6   9       37.44       54.65      3.31 o
   3   6   9       46.89       64.57      2.59 o
   4   6   9        2.07        1.77      1.07 o
   5   6   9        7.03        8.78      1.36 o
   6   6   9       61.85       70.63      3.10 o
   7   6   9        0.03        0.05      1.07 o
   8   6   9       50.88       47.32      5.20 o
 -12   7   9       42.56       49.96      4.00 o
 -11   7   9       29.13       30.37      3.38 o
 -10   7   9       61.50       68.72      4.42 o
  -9   7   9        0.01       -0.78      1.47 o
  -8   7   9       47.50       49.75      3.26 o
  -7   7   9       90.41       78.81      5.20 o
  -6   7   9        0.30       -1.04      1.47 o
  -5   7   9       14.62       16.86      2.87 o
  -4   7   9      135.73      152.84      4.96 o
  -3   7   9        6.35        3.26      1.96 o
  -2   7   9        0.50        0.00      1.56 o
  -1   7   9        6.23        3.64      1.47 o
   0   7   9        6.50        6.77      1.63 o
   1   7   9      156.13      184.09      9.63 o
   2   7   9       30.43       45.18      9.63 o
   3   7   9       95.04       94.22      3.61 o
   4   7   9       27.83       27.70      1.89 o
   5   7   9       28.85       30.90      2.10 o
   6   7   9        2.82        3.16      1.28 o
  -9   8   9        0.03       -0.52      1.47 o
  -8   8   9        5.89        2.86      2.34 o
  -7   8   9        1.40       -1.47      1.47 o
  -6   8   9        5.37        5.98      1.84 o
  -5   8   9        2.04        1.56      1.47 o
  -4   8   9        7.91        5.72      2.12 o
  -3   8   9       24.96       26.22      2.37 o
  -2   8   9       30.95       34.35      2.74 o
  -1   8   9        3.60        1.56      2.08 o
   0   8   9       51.95       54.74      4.42 o
   1   8   9      141.66      144.06      4.96 o
   2   8   9        0.42        2.60      2.60 o
   3   8   9       36.14       46.17      3.64 o
 -17   0  10       31.25       27.06      8.33 o
 -16   0  10        0.16       -1.56      1.56 o
 -15   0  10      113.01      128.54      7.29 o
 -14   0  10       95.16       77.02      4.68 o
 -13   0  10      162.68      171.21      6.77 o
 -12   0  10        0.10        0.52      2.60 o
 -11   0  10      305.11      320.52      9.89 o
 -10   0  10       46.22       58.81      4.16 o
  -9   0  10      304.61      295.02     10.41 o
  -8   0  10       50.39       47.36      3.64 o
  -7   0  10      192.58      206.08     16.13 o
  -6   0  10      177.70      166.53      6.24 o
  -5   0  10       26.14       31.22      3.12 o
  -4   0  10      190.22      190.99      6.77 o
  -3   0  10      457.05      439.17     12.49 o
  -2   0  10       56.95       63.49      4.16 o
  -1   0  10      317.42      321.56      9.89 o
   0   0  10      388.87      390.25     11.45 o
   1   0  10       53.27       55.45      4.42 o
   2   0  10       52.93       53.79      2.50 o
   3   0  10      121.16      108.48      9.11 o
   4   0  10        3.18        2.60     19.78 o
   5   0  10       21.22       21.87      2.21 o
   6   0  10       22.73       18.21      2.60 o
   7   0  10       49.44       59.85     11.45 o
   8   0  10      230.21      245.63     17.69 o
   9   0  10       26.33       27.43      2.74 o
  10   0  10       34.80       31.45      3.07 o
 -17   1  10       22.26       19.41      2.37 o
 -16   1  10       47.33       38.85      3.64 o
 -15   1  10        0.07       -0.26      2.60 o
 -14   1  10       26.58       30.22      2.21 o
 -13   1  10        0.09       -1.30      1.30 o
 -12   1  10       38.16       35.61      2.79 o
 -11   1  10     1125.88     1142.46     19.14 o
 -10   1  10        4.00        4.16      1.47 o
  -9   1  10       82.33       85.92      5.46 o
  -8   1  10      247.77      249.02      5.89 o
  -7   1  10       48.23       40.65      6.43 o
  -6   1  10       28.63       27.84      1.84 o
  -5   1  10      104.17      103.19      6.51 o
  -4   1  10        6.90        5.62      1.25 o
  -3   1  10      186.86      186.13      4.78 o
  -2   1  10       25.17       28.78      2.37 o
  -1   1  10        5.43        5.32      0.98 o
   0   1  10       23.72       23.50      1.48 o
   1   1  10      156.08      154.21      3.97 o
   2   1  10        0.45        0.59      0.76 o
   3   1  10       37.04       37.55      1.83 o
   4   1  10      174.03      176.42      5.15 o
   5   1  10        3.04        4.54      1.81 o
   6   1  10       92.36       93.87      4.17 o
   7   1  10       59.81       60.32      4.41 o
   8   1  10        5.36        3.21      1.42 o
   9   1  10       93.39       98.60      3.58 o
  10   1  10       26.72       25.20      1.79 o
 -17   2  10       14.58       13.36      1.68 o
 -16   2  10      115.50      128.38      4.50 o
 -15   2  10       40.57       37.84      2.96 o
 -14   2  10       27.45       25.53      2.84 o
 -13   2  10        3.13        3.38      1.47 o
 -12   2  10        1.95        2.78      2.60 o
 -11   2  10       60.95       73.90      3.11 o
 -10   2  10       36.74       42.84      2.74 o
  -9   2  10      203.56      207.90      6.64 o
  -8   2  10       71.58       64.78      3.12 o
  -7   2  10      162.55      168.33      7.29 o
  -6   2  10       35.94       29.00      2.21 o
  -5   2  10        4.49        1.82      1.10 o
  -4   2  10       16.10       17.57      2.60 o
  -3   2  10       65.00       51.19      3.12 o
  -2   2  10       72.11       68.66      2.37 o
  -1   2  10      482.48      495.29      7.60 o
   0   2  10      179.18      186.24      4.38 o
   1   2  10        2.08        2.46      0.98 o
   2   2  10       13.52       12.39      1.86 o
   3   2  10       39.47       36.79      3.64 o
   4   2  10        9.30        8.98      1.28 o
   5   2  10        1.12       -0.78      1.47 o
   6   2  10       19.60       23.09      3.21 o
   7   2  10       81.14       80.97      4.74 o
   8   2  10       29.07       28.02      2.28 o
   9   2  10       18.74       21.41      1.84 o
  10   2  10       23.89       23.57      1.85 o
 -16   3  10        0.90       -1.14      1.69 o
 -15   3  10       77.21       79.58      3.79 o
 -14   3  10      124.38      128.01      3.37 o
 -13   3  10        1.98       -0.05      0.98 o
 -12   3  10       15.89       15.63      1.38 o
 -11   3  10      164.93      169.95      4.74 o
 -10   3  10        6.37        6.77      1.47 o
  -9   3  10      132.48      126.87      4.00 o
  -8   3  10       15.35       19.03      2.40 o
  -7   3  10        0.27        0.10      0.87 o
  -6   3  10       20.47       21.28      3.38 o
  -5   3  10        1.97       -0.42      0.87 o
  -4   3  10        0.05       -0.87      0.87 o
  -3   3  10      224.81      224.76      4.92 o
  -2   3  10       36.79       37.04      1.99 o
  -1   3  10        0.93        1.78      1.42 o
   0   3  10      108.14      106.84      4.22 o
   1   3  10       77.11       87.85      4.16 o
   2   3  10       59.15       55.90      3.25 o
   3   3  10       82.63       84.52      4.44 o
   4   3  10       36.23       32.16      1.89 o
   5   3  10       12.74        7.82      1.84 o
   6   3  10       65.33       68.98      4.74 o
   7   3  10       22.12       19.84      5.24 o
   8   3  10        4.42        4.06      1.25 o
   9   3  10        6.39        5.81      1.44 o
 -15   4  10        8.07        9.89      1.84 o
 -14   4  10       19.42       18.51      2.21 o
 -13   4  10       11.52       14.69      3.90 o
 -12   4  10        6.43        3.38      1.47 o
 -11   4  10      197.90      189.18      5.52 o
 -10   4  10       18.06       19.70      3.12 o
  -9   4  10       32.17       26.58      2.21 o
  -8   4  10        6.77       10.67      1.33 o
  -7   4  10        9.38       13.16      1.63 o
  -6   4  10        2.76        1.24      2.37 o
  -5   4  10        7.55       10.31      1.47 o
  -4   4  10        0.70       -0.20      0.69 o
  -3   4  10        5.40        1.04      1.56 o
  -2   4  10        9.02        8.39      2.12 o
  -1   4  10      181.74      182.15      7.03 o
   0   4  10        0.13        2.99      1.34 o
   1   4  10        3.64       12.07      3.12 o
   2   4  10       10.56       12.18      1.63 o
   3   4  10        1.68        0.35      1.40 o
   4   4  10       12.35        7.71      3.61 o
   5   4  10        5.86        5.03      1.86 o
   6   4  10        4.81        2.31      1.63 o
   7   4  10        5.90        2.89      2.37 o
   8   4  10        0.00       -1.34      1.39 o
 -14   5  10        0.47        1.21      2.08 o
 -13   5  10        0.74        1.82      1.47 o
 -12   5  10       32.92       37.05      2.86 o
 -11   5  10        2.56        1.46      1.73 o
 -10   5  10        2.20        0.52      1.56 o
  -9   5  10        7.51        7.71      1.63 o
  -8   5  10        0.81       -1.19      1.25 o
  -7   5  10        2.96        2.29      1.73 o
  -6   5  10        6.83        7.07      1.63 o
  -5   5  10        5.57        8.70      3.38 o
  -4   5  10        0.48       -1.10      1.10 o
  -3   5  10        2.50        2.60      2.08 o
  -2   5  10        2.35        5.72      2.08 o
  -1   5  10        8.27        6.77      2.08 o
   0   5  10       72.93       93.67      5.20 o
   1   5  10        5.08       10.93      3.64 o
   2   5  10       21.31       15.24      2.86 o
   3   5  10        7.19        8.82      2.86 o
   4   5  10        2.98        2.16      2.05 o
   5   5  10        7.59       10.99      1.81 o
   6   5  10        6.21        8.30      1.81 o
   7   5  10        0.24       -1.81      1.81 o
 -12   6  10        6.52        7.06      3.90 o
 -11   6  10        1.84       -1.47      1.47 o
 -10   6  10        1.89       -1.86      1.86 o
  -9   6  10        4.89        5.55      1.63 o
  -8   6  10       65.02       60.52      3.48 o
  -7   6  10        2.39        1.66      1.81 o
  -6   6  10        3.28       -1.25      1.25 o
  -5   6  10        2.33        0.00      1.47 o
  -4   6  10       23.93       25.26      3.12 o
  -3   6  10        0.11       17.69      3.12 o
  -2   6  10        3.39        3.64      1.47 o
  -1   6  10        8.26        3.90      1.47 o
   0   6  10       49.24       49.96      4.68 o
   1   6  10       19.70       24.98      3.12 o
   2   6  10       59.35       62.97     10.93 o
   3   6  10       59.40       71.30      5.20 o
   4   6  10        2.79        5.72      2.60 o
   5   6  10       10.74       11.45      3.12 o
  -9   7  10        7.40        7.18      2.34 o
  -8   7  10        1.04       -1.47      1.47 o
  -7   7  10        0.51       -1.47      1.47 o
  -6   7  10       52.94       54.24      3.75 o
  -5   7  10        0.00       -1.50      1.82 o
  -4   7  10       24.77       26.59      5.46 o
  -3   7  10        4.45        4.19      3.38 o
  -2   7  10        3.62        7.24      2.34 o
  -1   7  10        8.74        8.34      3.38 o
   0   7  10       27.34       26.64      2.37 o
   1   7  10        3.73       11.99      1.84 o
   2   7  10        6.81        8.85      1.84 o
 -15   1  11        6.19        4.01      1.93 o
 -14   1  11        0.01       -1.25      1.25 o
 -13   1  11       22.90       20.72      2.21 o
 -12   1  11      114.85      107.93      5.33 o
 -11   1  11        3.69        5.78      1.82 o
 -10   1  11       52.93       51.07      3.11 o
  -9   1  11        8.83        9.86      2.12 o
  -8   1  11        0.15        2.86      1.10 o
  -7   1  11        2.52        2.86      3.31 o
  -6   1  11        2.30        0.00      1.10 o
  -5   1  11        6.92        3.12      1.10 o
  -4   1  11        6.48        7.43      1.47 o
  -3   1  11        9.32        7.21      1.47 o
  -2   1  11        5.08        3.28      1.90 o
  -1   1  11       43.79       45.37      2.94 o
   0   1  11        0.01        0.97      1.25 o
   1   1  11      171.66      190.35      6.88 o
   2   1  11        3.21        5.40      2.37 o
   3   1  11       10.74       10.41      1.84 o
   4   1  11        0.89       -1.56      1.56 o
   5   1  11        0.75       -2.06      2.06 o
   6   1  11       17.78       13.59      2.17 o
   7   1  11        0.43       -1.54      1.54 o
   8   1  11       22.26       25.48      3.06 o
 -15   2  11       15.55       13.38      2.86 o
 -14   2  11        0.31       -1.47      1.47 o
 -13   2  11        4.01        1.43      2.60 o
 -12   2  11       38.65       34.21      2.50 o
 -11   2  11       21.11       19.99      2.00 o
 -10   2  11        2.40        2.34      1.82 o
  -9   2  11       17.31       14.20      2.79 o
  -8   2  11       13.48       10.57      2.60 o
  -7   2  11       23.93       25.60      2.94 o
  -6   2  11        2.07        2.53      1.25 o
  -5   2  11        0.38        0.26      1.10 o
  -4   2  11       43.48       44.91      2.60 o
  -3   2  11        8.32        7.32      1.47 o
  -2   2  11       94.82       90.55      4.86 o
  -1   2  11        2.74        2.65      1.82 o
   0   2  11       23.27       17.19      1.84 o
   1   2  11        3.66        6.66      1.96 o
   2   2  11       31.42       31.09      2.74 o
   3   2  11       49.71       46.16      3.11 o
   4   2  11        3.72       -0.52      1.47 o
   5   2  11       36.02       43.04      4.65 o
   6   2  11        5.00        4.51      1.50 o
   7   2  11       34.52       34.19      3.99 o
 -14   3  11       17.95       13.28      2.21 o
 -13   3  11       32.23       26.32      2.37 o
 -12   3  11      200.48      197.78      6.71 o
 -11   3  11        3.54        3.69      2.12 o
 -10   3  11        9.89        5.72      2.08 o
  -9   3  11      103.67       97.03      4.61 o
  -8   3  11        0.37        1.50      1.34 o
  -7   3  11        7.58        4.99      1.25 o
  -6   3  11        6.46        3.72      1.25 o
  -5   3  11        0.02       -1.56      2.08 o
  -4   3  11       22.80       20.74      2.00 o
  -3   3  11        9.40        7.43      1.47 o
  -2   3  11        3.35        2.60      1.47 o
  -1   3  11       32.77       26.52      4.42 o
   0   3  11       82.89       87.03      3.85 o
   1   3  11      125.16      131.32      5.10 o
   2   3  11       25.06       26.61      2.98 o
   3   3  11       70.12       75.12      3.75 o
   4   3  11       16.85       16.30      4.16 o
   5   3  11        9.27       10.69      3.64 o
   6   3  11        2.44        2.45      1.28 o
 -13   4  11        2.46        2.08      2.60 o
 -12   4  11       19.45       19.26      3.12 o
 -11   4  11       38.49       43.71      4.16 o
 -10   4  11       56.76       67.65      5.20 o
  -9   4  11        1.58        3.12      2.08 o
  -8   4  11       91.50       74.42     10.93 o
  -7   4  11       18.72       18.21      2.60 o
  -6   4  11        1.55        1.73      2.74 o
  -5   4  11        6.27        7.14      1.34 o
  -4   4  11        6.50        7.57      1.82 o
  -3   4  11       13.54       11.08      1.82 o
  -2   4  11       14.92       17.79      3.64 o
  -1   4  11       35.09       42.28      5.20 o
   0   4  11       16.77       11.99      2.60 o
   1   4  11        8.76        5.78      1.63 o
   2   4  11        5.75        7.71      1.84 o
   3   4  11        1.41       -1.19      1.25 o
   4   4  11        0.26       -1.25      1.25 o
   5   4  11       16.43       19.13      3.40 o
 -11   5  11        2.66        2.60      4.68 o
 -10   5  11       24.17       17.17      3.12 o
  -9   5  11       67.24       71.82      5.72 o
  -8   5  11       14.40       18.73      4.16 o
  -7   5  11        2.53        3.12      3.12 o
  -6   5  11       25.88       33.31      3.64 o
  -5   5  11        1.57       -0.52      5.72 o
  -4   5  11       67.27       79.10      5.20 o
  -3   5  11       40.71       59.85      4.68 o
  -2   5  11        7.30       14.05      2.60 o
  -1   5  11       33.76       37.47      3.64 o
   0   5  11       75.59       78.58      5.20 o
   1   5  11       15.60       13.01      3.12 o
   2   5  11       77.23       92.11      6.24 o
   3   5  11       70.66       96.80      5.72 o
  -8   6  11       62.36       67.65      5.72 o
  -7   6  11      104.86      104.60     16.65 o
  -6   6  11        8.88       10.93      3.12 o
  -5   6  11       14.44       24.46      3.64 o
  -4   6  11       69.86       88.47     15.09 o
  -3   6  11       16.87       18.21      3.12 o
  -2   6  11       30.46       43.19      4.16 o
  -1   6  11        0.86        2.60      2.08 o
   0   6  11       44.84       39.55      4.16 o
   1   6  11       71.35       97.32      6.24 o
 -13   0  12        7.43        6.77      2.60 o
 -12   0  12       79.61       82.22      5.72 o
 -11   0  12      104.31      103.04      5.72 o
 -10   0  12       28.00       28.62      3.64 o
  -9   0  12      117.21      117.09     15.61 o
  -8   0  12       92.04      103.04      5.72 o
  -7   0  12        5.71        5.20      6.24 o
  -6   0  12        1.62        0.52      2.08 o
  -5   0  12       28.96       26.02      3.12 o
  -4   0  12        0.50       -0.52      2.08 o
  -3   0  12        2.34       -2.08      2.08 o
  -2   0  12        3.46        1.04      2.08 o
  -1   0  12       86.91       97.32      8.33 o
   0   0  12      108.79      138.95      6.77 o
   1   0  12      131.83      148.84      7.29 o
   2   0  12       33.48       34.87      3.64 o
   3   0  12       50.95       62.97      5.20 o
   4   0  12       44.80       52.56      5.20 o
 -12   1  12        4.98        1.45      1.63 o
 -11   1  12       11.41       13.43      2.00 o
 -10   1  12        2.44        2.86      1.47 o
  -9   1  12        3.20        1.67      2.27 o
  -8   1  12        2.09        1.56      2.08 o
  -7   1  12       42.72       43.30      7.33 o
  -6   1  12        5.39        6.94      1.63 o
  -5   1  12        1.70        1.30      1.47 o
  -4   1  12       17.35       17.03      2.00 o
  -3   1  12       14.55        7.81      1.84 o
  -2   1  12       17.66       11.24      1.84 o
  -1   1  12      122.81      142.57      6.10 o
   0   1  12      201.46      216.93      6.06 o
   1   1  12       44.93       63.23      3.68 o
   2   1  12        0.10        2.74      2.00 o
   3   1  12       11.59       12.43      4.08 o
   4   1  12       16.63       19.14      2.96 o
 -12   2  12       12.39       16.03      2.37 o
 -11   2  12      134.60      127.53      4.59 o
 -10   2  12       17.99       19.10      2.60 o
  -9   2  12      133.72      134.45      8.85 o
  -8   2  12       29.75       29.27      2.37 o
  -7   2  12        0.37        0.00      1.47 o
  -6   2  12       13.40       18.11      2.00 o
  -5   2  12        0.66       -0.52      1.25 o
  -4   2  12        4.41        4.94      1.47 o
  -3   2  12       84.65       83.90      3.85 o
  -2   2  12        1.29        1.30      1.47 o
  -1   2  12       44.07       51.59      3.25 o
   0   2  12        0.68        5.78      1.82 o
   1   2  12       53.29       65.98      8.07 o
   2   2  12        8.09       11.47      2.37 o
   3   2  12       55.51       59.21      4.70 o
 -11   3  12      173.58      165.97      9.63 o
 -10   3  12       14.56       16.01      2.00 o
  -9   3  12       57.20       56.66      5.20 o
  -8   3  12        0.02        2.29      1.73 o
  -7   3  12       59.88       65.53      3.48 o
  -6   3  12        1.34        0.38      2.34 o
  -5   3  12       26.34       27.80      2.37 o
  -4   3  12        4.48        6.79      1.63 o
  -3   3  12        2.84        2.86      1.47 o
  -2   3  12       38.77       46.13      3.11 o
  -1   3  12      146.00      149.10      6.29 o
   0   3  12        1.41        3.22      1.81 o
   1   3  12       15.51       18.11      2.60 o
   2   3  12        2.01        4.68      1.84 o
  -9   4  12       64.02       67.13      5.72 o
  -8   4  12        5.88       10.41      6.24 o
  -7   4  12        3.35        1.04      2.60 o
  -6   4  12       18.91       18.73      4.16 o
  -5   4  12        4.69        4.68      2.60 o
  -4   4  12       16.58       22.90      3.64 o
  -3   4  12       57.61       68.41      3.48 o
  -2   4  12        0.04        2.30      1.25 o
  -1   4  12        6.23       11.35      4.16 o
   0   4  12        3.90        9.89      2.60 o
  -6   1  13        0.02       -0.26      1.47 o
  -5   1  13        0.12       -0.52      2.60 o
  -4   1  13        3.66        2.08      1.56 o
  -3   1  13        4.88        3.90      1.84 o
 
